# Supplementary material for: catena-Poly[[tribenzyl­tin(IV)]-μ-4-formyl-2-meth­oxy-6-nitro­phenolato-κ2 O 1:O 4]
Source: Acta Crystallogr Sect E Struct Rep Online. 2011 May 7;67(Pt 6):m710. doi: 10.1107/S1600536811016436 (PMC3120579; doi:10.1107/S1600536811016436)
Supplement: Supplementary file 1 [file e-67-0m710-sup1.cif]

##############################################################################
#                                                                            #
# This CIF contains the data in a paper accepted for publication in          #
# Acta Crystallographica Section E. It conforms to the requirements of       #
# Notes for Authors for Acta Crystallographica Section E, and has been       #
# peer reviewed under the auspices of the IUCr Commission on Journals.       #
#                                                                            #
# Full details of the Crystallographic Information File format               #
# are given in the paper "The Crystallographic Information File (CIF):       #
# a New Standard Archive File for Crystallography" by S. R. Hall, F. H.      #
# Allen and I. D. Brown [Acta Cryst. (1991), A47, 655-685].                  #
#                                                                            #
# The current version of the core CIF dictionary is obtainable from          #
# ftp://ftp.iucr.org/pub/cif_core.dic.                                       #
#                                                                            #
# Software is freely available for graphical display of the structure(s)     #
# in this CIF. For information consult the CIF software page                 #
# http://www.iucr.org/resources/cif/software.                                #
#                                                                            #
# This file may be used for bona fide research purposes within the           #
# scientific community so long as proper attribution is given to the journal # 
# article from which it was obtained.                                        #
#                                                                            #
##############################################################################
data_global
_audit_creation_method     SHELXL-97
_journal_date_recd_electronic     2011-04-25
_journal_date_accepted     2011-04-30
_journal_name_full     'Acta Crystallographica, Section E'
_journal_year     2011
_journal_volume     67
_journal_issue      6
_journal_page_first     m710
_journal_page_last     m710
_journal_paper_category     QM
_journal_coeditor_code     JH2283
_publ_contact_author
;
     Dr. Seik Weng Ng
     Department of Chemistry
     University of Malaya
     50603 Kuala Lumpur
     Malaysia
;
_publ_contact_author_email     seikweng@um.edu.my
_publ_contact_author_fax     '03 7967 4193'
_publ_contact_author_phone     '03 7967 6778'
_publ_section_title
;\
<i>catena</i>-Poly[[tribenzyltin(IV)]-\m-4-formyl-2-methoxy-6-nitrophenolato-\
\k^2^<i>O</i>^1^:<i>O</i>^4^]
;
loop_
    _publ_author_name
    _publ_author_address
    'Keng, Thy Chun'
;
     Department of Chemistry
     University of Malaya
     50603 Kuala Lumpur
     Malaysia
;
    'Lo, Kong Mun'
;
     Department of Chemistry
     University of Malaya
     50603 Kuala Lumpur
     Malaysia
;
    'Ng, Seik Weng'
;
     Department of Chemistry
     University of Malaya
     50603 Kuala Lumpur
     Malaysia
;
_publ_section_synopsis     .
data_I
_audit_creation_method     SHELXL-97
_chemical_name_systematic
;
<i>catena</i>-Poly[[tribenzyltin(IV)]-\m-4-formyl-2-methoxy-6-
nitrophenolato-\k^2^<i>O</i>^1^:<i>O</i>^4^]
;
_chemical_name_common     ?
_chemical_formula_moiety     'C29 H27 N O5 Sn'
_chemical_formula_sum     'C29 H27 N O5 Sn'
_chemical_formula_iupac     '[Sn (C7 H7)3 (C8 H6 N O5)]'
_chemical_formula_weight     588.21
_chemical_melting_point     ?
_symmetry_cell_setting     monoclinic
_symmetry_space_group_name_H-M     'P 21/n'
_symmetry_space_group_name_Hall     '-P 2yn'
loop_
    _symmetry_equiv_pos_as_xyz
    'x, y, z'
    '-x+1/2, y+1/2, -z+1/2'
    '-x, -y, -z'
    'x-1/2, -y-1/2, z-1/2'
_cell_length_a     12.12410(10)
_cell_length_b     16.5829(2)
_cell_length_c     13.3893(2)
_cell_angle_alpha     90.00
_cell_angle_beta     106.3701(6)
_cell_angle_gamma     90.00
_cell_volume     2582.83(5)
_cell_formula_units_Z     4
_cell_measurement_reflns_used     9964
_cell_measurement_theta_min     2.35
_cell_measurement_theta_max     28.24
_cell_measurement_temperature     100(2)
_exptl_crystal_description     Block
_exptl_crystal_colour     Colorless
_exptl_crystal_size_max     0.25
_exptl_crystal_size_mid     0.25
_exptl_crystal_size_min     0.10
_exptl_crystal_density_diffrn     1.513
_exptl_crystal_density_meas     ?
_exptl_crystal_density_method     'not measured'
_exptl_crystal_F_000     1192
_exptl_absorpt_coefficient_mu     1.029
_exptl_absorpt_correction_type     multi-scan
_exptl_absorpt_process_details     '(SADABS; Sheldrick, 1996)'
_exptl_absorpt_correction_T_min     0.7830
_exptl_absorpt_correction_T_max     0.9041
_diffrn_ambient_temperature     100(2)
_diffrn_radiation_type     MoK\a
_diffrn_radiation_wavelength     0.71073
_diffrn_radiation_source     'fine-focus sealed tube'
_diffrn_radiation_monochromator     graphite
_diffrn_measurement_device_type     'Bruker SMART APEX'
_diffrn_measurement_method     \w
_diffrn_detector_area_resol_mean     ?
_diffrn_reflns_number     25760
_diffrn_reflns_av_R_equivalents     0.0277
_diffrn_reflns_av_sigmaI/netI     0.0254
_diffrn_reflns_theta_min     2.00
_diffrn_reflns_theta_max     28.26
_diffrn_reflns_theta_full     28.26
_diffrn_measured_fraction_theta_max     0.997
_diffrn_measured_fraction_theta_full     0.997
_diffrn_reflns_limit_h_min     -16
_diffrn_reflns_limit_h_max     16
_diffrn_reflns_limit_k_min     -22
_diffrn_reflns_limit_k_max     21
_diffrn_reflns_limit_l_min     -17
_diffrn_reflns_limit_l_max     17
_diffrn_standards_number     0
_diffrn_standards_interval_count     0
_diffrn_standards_interval_time     0
_diffrn_standards_decay_%     0
_reflns_number_total     6372
_reflns_number_gt     5545
_reflns_threshold_expression     I>2\s(I)
_refine_ls_structure_factor_coef     Fsqd
_refine_ls_matrix_type     full
_refine_ls_R_factor_all     0.0308
_refine_ls_R_factor_gt     0.0244
_refine_ls_wR_factor_gt     0.0593
_refine_ls_wR_factor_ref     0.0630
_refine_ls_goodness_of_fit_ref     1.012
_refine_ls_restrained_S_all     1.012
_refine_ls_number_reflns     6372
_refine_ls_number_parameters     325
_refine_ls_number_restraints     0
_refine_ls_hydrogen_treatment     constr
_refine_ls_weighting_scheme     calc
_refine_ls_weighting_details
         'calc w=1/[\s^2^(Fo^2^)+(0.0349P)^2^+0.8880P] where P=(Fo^2^+2Fc^2^)/3'
_atom_sites_solution_hydrogens     geom
_atom_sites_solution_primary     direct
_atom_sites_solution_secondary     difmap
_refine_ls_shift/su_max     0.001
_refine_ls_shift/su_mean     0.001
_refine_diff_density_max     1.021
_refine_diff_density_min     -0.250
_refine_ls_extinction_method     none
_refine_ls_extinction_coef     ?
loop_
    _atom_type_symbol
    _atom_type_description
    _atom_type_scat_dispersion_real
    _atom_type_scat_dispersion_imag
    _atom_type_scat_source
    'C' 'C' 0.0033 0.0016
                         'International Tables Vol C Tables 4.2.6.8 and 6.1.1.4'
    'H' 'H' 0.0000 0.0000
                         'International Tables Vol C Tables 4.2.6.8 and 6.1.1.4'
    'N' 'N' 0.0061 0.0033
                         'International Tables Vol C Tables 4.2.6.8 and 6.1.1.4'
    'O' 'O' 0.0106 0.0060
                         'International Tables Vol C Tables 4.2.6.8 and 6.1.1.4'
    'Sn' 'Sn' -0.6537 1.4246
                         'International Tables Vol C Tables 4.2.6.8 and 6.1.1.4'
_computing_data_collection     'APEX2 (Bruker, 2009)'
_computing_cell_refinement     'SAINT (Bruker, 2009)'
_computing_data_reduction     'SAINT (Bruker, 2009)'
_computing_structure_solution     'SHELXS97 (Sheldrick, 2008)'
_computing_structure_refinement     'SHELXL97 (Sheldrick, 2008)'
_computing_molecular_graphics     'X-SEED (Barbour, 2001)'
_computing_publication_material     'publCIF (Westrip, 2010)'
loop_
    _atom_site_type_symbol
    _atom_site_label
    _atom_site_fract_x
    _atom_site_fract_y
    _atom_site_fract_z
    _atom_site_U_iso_or_equiv
    _atom_site_adp_type
    _atom_site_calc_flag
    _atom_site_refinement_flags
    _atom_site_occupancy
    _atom_site_symmetry_multiplicity
    _atom_site_disorder_assembly
    _atom_site_disorder_group
    Sn Sn1 0.368458(10) 0.189545(7) 0.722727(9) 0.01643(5) Uani d . 1 1 . .
    O O1 0.27411(11) 0.13103(7) 0.81338(10) 0.0204(3) Uani d . 1 1 . .
    O O2 0.28459(11) 0.27891(8) 0.88378(11) 0.0218(3) Uani d . 1 1 . .
    O O3 -0.01389(12) 0.27479(8) 1.10347(11) 0.0262(3) Uani d . 1 1 . .
    O O4 0.04948(13) -0.03179(8) 0.87527(11) 0.0296(3) Uani d . 1 1 . .
    O O5 0.15153(15) -0.00208(10) 0.77303(13) 0.0426(4) Uani d . 1 1 . .
    N N1 0.10833(14) 0.01628(9) 0.84212(12) 0.0218(3) Uani d . 1 1 . .
    C C1 0.38886(16) 0.07215(11) 0.66076(14) 0.0209(4) Uani d . 1 1 . .
    H H1A 0.4702 0.0645 0.6619 0.025 Uiso calc R 1 1 . .
    H H1B 0.3691 0.0300 0.7052 0.025 Uiso calc R 1 1 . .
    C C2 0.31382(16) 0.06304(11) 0.55183(14) 0.0215(4) Uani d . 1 1 . .
    C C3 0.3568(2) 0.07057(14) 0.46631(17) 0.0343(5) Uani d . 1 1 . .
    H H3 0.4368 0.0790 0.4768 0.041 Uiso calc R 1 1 . .
    C C4 0.2842(2) 0.06586(17) 0.36588(18) 0.0449(6) Uani d . 1 1 . .
    H H4 0.3150 0.0714 0.3084 0.054 Uiso calc R 1 1 . .
    C C5 0.1676(2) 0.05316(15) 0.34835(18) 0.0411(6) Uani d . 1 1 . .
    H H5 0.1183 0.0501 0.2793 0.049 Uiso calc R 1 1 . .
    C C6 0.12380(18) 0.04503(12) 0.43205(18) 0.0315(5) Uani d . 1 1 . .
    H H6 0.0438 0.0361 0.4208 0.038 Uiso calc R 1 1 . .
    C C7 0.19544(17) 0.04974(11) 0.53232(16) 0.0245(4) Uani d . 1 1 . .
    H H7 0.1639 0.0439 0.5893 0.029 Uiso calc R 1 1 . .
    C C8 0.23785(17) 0.26471(12) 0.62210(16) 0.0250(4) Uani d . 1 1 . .
    H H8A 0.2716 0.3188 0.6193 0.030 Uiso calc R 1 1 . .
    H H8B 0.2191 0.2419 0.5510 0.030 Uiso calc R 1 1 . .
    C C9 0.12731(16) 0.27558(12) 0.65014(14) 0.0215(4) Uani d . 1 1 . .
    C C10 0.05093(18) 0.21194(12) 0.64538(16) 0.0263(4) Uani d . 1 1 . .
    H H10 0.0688 0.1603 0.6236 0.032 Uiso calc R 1 1 . .
    C C11 -0.05074(17) 0.22273(14) 0.67194(17) 0.0305(4) Uani d . 1 1 . .
    H H11 -0.1013 0.1785 0.6689 0.037 Uiso calc R 1 1 . .
    C C12 -0.07859(19) 0.29776(14) 0.70286(18) 0.0350(5) Uani d . 1 1 . .
    H H12 -0.1483 0.3053 0.7209 0.042 Uiso calc R 1 1 . .
    C C13 -0.00443(18) 0.36165(13) 0.70734(18) 0.0325(5) Uani d . 1 1 . .
    H H13 -0.0233 0.4133 0.7285 0.039 Uiso calc R 1 1 . .
    C C14 0.09776(17) 0.35095(12) 0.68101(15) 0.0259(4) Uani d . 1 1 . .
    H H14 0.1479 0.3955 0.6841 0.031 Uiso calc R 1 1 . .
    C C15 0.51642(16) 0.22724(12) 0.84500(15) 0.0242(4) Uani d . 1 1 . .
    H H15A 0.5502 0.2766 0.8240 0.029 Uiso calc R 1 1 . .
    H H15B 0.4943 0.2391 0.9092 0.029 Uiso calc R 1 1 . .
    C C16 0.60161(16) 0.15935(12) 0.86363(14) 0.0221(4) Uani d . 1 1 . .
    C C17 0.59103(17) 0.09386(12) 0.92531(15) 0.0264(4) Uani d . 1 1 . .
    H H17 0.5317 0.0937 0.9589 0.032 Uiso calc R 1 1 . .
    C C18 0.66561(18) 0.02880(13) 0.93860(16) 0.0305(4) Uani d . 1 1 . .
    H H18 0.6574 -0.0152 0.9814 0.037 Uiso calc R 1 1 . .
    C C19 0.75189(19) 0.02786(15) 0.88964(17) 0.0346(5) Uani d . 1 1 . .
    H H19 0.8027 -0.0169 0.8981 0.042 Uiso calc R 1 1 . .
    C C20 0.76353(18) 0.09220(15) 0.82865(17) 0.0368(5) Uani d . 1 1 . .
    H H20 0.8227 0.0917 0.7949 0.044 Uiso calc R 1 1 . .
    C C21 0.69000(17) 0.15770(14) 0.81585(17) 0.0303(4) Uani d . 1 1 . .
    H H21 0.6999 0.2019 0.7741 0.036 Uiso calc R 1 1 . .
    C C22 0.20411(15) 0.15092(11) 0.86575(13) 0.0170(3) Uani d . 1 1 . .
    C C23 0.20697(15) 0.23057(11) 0.91021(14) 0.0186(3) Uani d . 1 1 . .
    C C24 0.13811(15) 0.25138(11) 0.97130(14) 0.0198(4) Uani d . 1 1 . .
    H H24 0.1428 0.3039 1.0007 0.024 Uiso calc R 1 1 . .
    C C25 0.05980(16) 0.19419(11) 0.99044(14) 0.0204(4) Uani d . 1 1 . .
    C C26 0.05257(16) 0.11815(11) 0.94786(14) 0.0202(4) Uani d . 1 1 . .
    H H26 -0.0005 0.0802 0.9607 0.024 Uiso calc R 1 1 . .
    C C27 0.12282(15) 0.09688(10) 0.88604(14) 0.0180(3) Uani d . 1 1 . .
    C C28 -0.01506(17) 0.21211(12) 1.05483(16) 0.0246(4) Uani d . 1 1 . .
    H H28 -0.0694 0.1721 1.0597 0.030 Uiso calc R 1 1 . .
    C C29 0.28924(18) 0.36164(11) 0.91567(16) 0.0258(4) Uani d . 1 1 . .
    H H29A 0.3482 0.3900 0.8920 0.039 Uiso calc R 1 1 . .
    H H29B 0.3083 0.3645 0.9917 0.039 Uiso calc R 1 1 . .
    H H29C 0.2143 0.3871 0.8851 0.039 Uiso calc R 1 1 . .
loop_
    _atom_site_aniso_label
    _atom_site_aniso_U_11
    _atom_site_aniso_U_22
    _atom_site_aniso_U_33
    _atom_site_aniso_U_12
    _atom_site_aniso_U_13
    _atom_site_aniso_U_23
    Sn1 0.01783(7) 0.01555(7) 0.01806(7) 0.00019(4) 0.00854(5) 0.00098(4)
    O1 0.0242(7) 0.0177(6) 0.0241(7) 0.0014(5) 0.0149(5) 0.0016(5)
    O2 0.0257(7) 0.0157(6) 0.0285(7) -0.0025(5) 0.0148(6) -0.0009(5)
    O3 0.0320(8) 0.0237(7) 0.0289(7) 0.0005(6) 0.0183(6) -0.0035(6)
    O4 0.0402(8) 0.0228(7) 0.0312(8) -0.0108(6) 0.0186(6) -0.0012(6)
    O5 0.0593(11) 0.0319(9) 0.0528(11) -0.0168(7) 0.0424(9) -0.0188(7)
    N1 0.0243(8) 0.0199(8) 0.0224(8) -0.0030(6) 0.0088(6) -0.0005(6)
    C1 0.0230(9) 0.0198(9) 0.0219(9) 0.0019(7) 0.0098(7) -0.0002(7)
    C2 0.0256(9) 0.0164(8) 0.0234(9) 0.0004(7) 0.0087(7) -0.0003(7)
    C3 0.0347(12) 0.0426(13) 0.0299(11) -0.0121(10) 0.0160(9) -0.0065(10)
    C4 0.0574(16) 0.0559(16) 0.0255(11) -0.0199(13) 0.0183(11) -0.0060(11)
    C5 0.0479(14) 0.0404(13) 0.0281(11) -0.0067(11) -0.0004(10) -0.0039(10)
    C6 0.0280(11) 0.0240(10) 0.0402(12) 0.0007(8) 0.0056(9) -0.0034(9)
    C7 0.0276(10) 0.0176(9) 0.0309(10) 0.0012(7) 0.0125(8) -0.0024(8)
    C8 0.0273(10) 0.0257(10) 0.0260(10) 0.0064(8) 0.0138(8) 0.0070(8)
    C9 0.0225(9) 0.0246(9) 0.0184(9) 0.0054(7) 0.0076(7) 0.0040(7)
    C10 0.0304(11) 0.0248(10) 0.0231(10) 0.0025(8) 0.0066(8) -0.0007(8)
    C11 0.0239(10) 0.0359(11) 0.0307(11) -0.0049(9) 0.0060(8) -0.0004(9)
    C12 0.0213(10) 0.0457(13) 0.0403(13) 0.0029(9) 0.0125(9) -0.0038(10)
    C13 0.0292(11) 0.0290(11) 0.0409(12) 0.0078(9) 0.0125(9) -0.0032(9)
    C14 0.0258(10) 0.0240(10) 0.0284(10) 0.0040(8) 0.0086(8) 0.0021(8)
    C15 0.0236(10) 0.0229(9) 0.0271(10) -0.0038(8) 0.0089(8) -0.0062(8)
    C16 0.0178(9) 0.0262(9) 0.0211(9) -0.0029(7) 0.0036(7) -0.0053(8)
    C17 0.0224(10) 0.0328(11) 0.0234(10) -0.0047(8) 0.0059(7) -0.0014(8)
    C18 0.0272(10) 0.0323(11) 0.0279(10) -0.0001(8) 0.0009(8) 0.0028(9)
    C19 0.0285(11) 0.0413(13) 0.0297(11) 0.0103(9) 0.0013(9) -0.0015(10)
    C20 0.0227(10) 0.0572(15) 0.0321(11) 0.0088(10) 0.0106(9) 0.0027(11)
    C21 0.0227(10) 0.0398(12) 0.0299(11) -0.0001(9) 0.0096(8) 0.0061(9)
    C22 0.0193(9) 0.0181(9) 0.0143(8) 0.0024(7) 0.0056(6) 0.0027(7)
    C23 0.0197(9) 0.0172(8) 0.0197(9) 0.0003(7) 0.0071(7) 0.0035(7)
    C24 0.0244(9) 0.0172(8) 0.0191(9) 0.0011(7) 0.0084(7) 0.0003(7)
    C25 0.0227(9) 0.0221(9) 0.0194(9) 0.0015(7) 0.0110(7) 0.0015(7)
    C26 0.0209(9) 0.0206(9) 0.0220(9) -0.0010(7) 0.0106(7) 0.0025(7)
    C27 0.0213(9) 0.0155(8) 0.0182(8) 0.0000(7) 0.0072(7) -0.0004(7)
    C28 0.0274(10) 0.0223(9) 0.0291(10) 0.0002(8) 0.0159(8) 0.0017(8)
    C29 0.0318(11) 0.0165(9) 0.0313(10) -0.0043(8) 0.0125(8) -0.0019(8)
loop_
    _geom_bond_atom_site_label_1
    _geom_bond_atom_site_label_2
    _geom_bond_site_symmetry_2
    _geom_bond_distance
    _geom_bond_publ_flag
    Sn1 O1 . 2.1227(12) ?
    Sn1 C15 . 2.1526(19) ?
    Sn1 C1 . 2.1576(18) ?
    Sn1 C8 . 2.1619(19) ?
    Sn1 O3 4_665 2.4936(13) ?
    O1 C22 . 1.287(2) ?
    O2 C23 . 1.357(2) ?
    O2 C29 . 1.433(2) ?
    O3 C28 . 1.225(2) ?
    O3 Sn1 4_566 2.4936(13) ?
    O4 N1 . 1.233(2) ?
    O5 N1 . 1.223(2) ?
    N1 C27 . 1.451(2) ?
    C1 C2 . 1.493(3) ?
    C1 H1A . 0.9900 ?
    C1 H1B . 0.9900 ?
    C2 C3 . 1.391(3) ?
    C2 C7 . 1.402(3) ?
    C3 C4 . 1.386(3) ?
    C3 H3 . 0.9500 ?
    C4 C5 . 1.382(4) ?
    C4 H4 . 0.9500 ?
    C5 C6 . 1.375(3) ?
    C5 H5 . 0.9500 ?
    C6 C7 . 1.380(3) ?
    C6 H6 . 0.9500 ?
    C7 H7 . 0.9500 ?
    C8 C9 . 1.501(3) ?
    C8 H8A . 0.9900 ?
    C8 H8B . 0.9900 ?
    C9 C10 . 1.394(3) ?
    C9 C14 . 1.395(3) ?
    C10 C11 . 1.387(3) ?
    C10 H10 . 0.9500 ?
    C11 C12 . 1.383(3) ?
    C11 H11 . 0.9500 ?
    C12 C13 . 1.380(3) ?
    C12 H12 . 0.9500 ?
    C13 C14 . 1.392(3) ?
    C13 H13 . 0.9500 ?
    C14 H14 . 0.9500 ?
    C15 C16 . 1.500(3) ?
    C15 H15A . 0.9900 ?
    C15 H15B . 0.9900 ?
    C16 C17 . 1.392(3) ?
    C16 C21 . 1.395(3) ?
    C17 C18 . 1.387(3) ?
    C17 H17 . 0.9500 ?
    C18 C19 . 1.382(3) ?
    C18 H18 . 0.9500 ?
    C19 C20 . 1.375(3) ?
    C19 H19 . 0.9500 ?
    C20 C21 . 1.385(3) ?
    C20 H20 . 0.9500 ?
    C21 H21 . 0.9500 ?
    C22 C27 . 1.414(2) ?
    C22 C23 . 1.445(3) ?
    C23 C24 . 1.367(2) ?
    C24 C25 . 1.416(2) ?
    C24 H24 . 0.9500 ?
    C25 C26 . 1.377(3) ?
    C25 C28 . 1.448(3) ?
    C26 C27 . 1.390(2) ?
    C26 H26 . 0.9500 ?
    C28 H28 . 0.9500 ?
    C29 H29A . 0.9800 ?
    C29 H29B . 0.9800 ?
    C29 H29C . 0.9800 ?
loop_
    _geom_angle_atom_site_label_1
    _geom_angle_atom_site_label_2
    _geom_angle_atom_site_label_3
    _geom_angle_site_symmetry_1
    _geom_angle_site_symmetry_3
    _geom_angle
    _geom_angle_publ_flag
    O1 Sn1 C15 . . 99.54(6) ?
    O1 Sn1 C1 . . 86.91(6) ?
    C15 Sn1 C1 . . 113.15(7) ?
    O1 Sn1 C8 . . 101.64(6) ?
    C15 Sn1 C8 . . 127.85(8) ?
    C1 Sn1 C8 . . 115.07(8) ?
    O1 Sn1 O3 . 4_665 166.47(5) ?
    C15 Sn1 O3 . 4_665 85.05(6) ?
    C1 Sn1 O3 . 4_665 79.60(6) ?
    C8 Sn1 O3 . 4_665 85.12(6) ?
    C22 O1 Sn1 . . 137.63(11) ?
    C23 O2 C29 . . 117.37(14) ?
    C28 O3 Sn1 . 4_566 128.23(13) ?
    O5 N1 O4 . . 121.74(16) ?
    O5 N1 C27 . . 120.47(15) ?
    O4 N1 C27 . . 117.77(15) ?
    C2 C1 Sn1 . . 111.26(12) ?
    C2 C1 H1A . . 109.4 ?
    Sn1 C1 H1A . . 109.4 ?
    C2 C1 H1B . . 109.4 ?
    Sn1 C1 H1B . . 109.4 ?
    H1A C1 H1B . . 108.0 ?
    C3 C2 C7 . . 117.52(18) ?
    C3 C2 C1 . . 121.91(17) ?
    C7 C2 C1 . . 120.52(17) ?
    C4 C3 C2 . . 120.7(2) ?
    C4 C3 H3 . . 119.6 ?
    C2 C3 H3 . . 119.6 ?
    C5 C4 C3 . . 120.8(2) ?
    C5 C4 H4 . . 119.6 ?
    C3 C4 H4 . . 119.6 ?
    C6 C5 C4 . . 119.2(2) ?
    C6 C5 H5 . . 120.4 ?
    C4 C5 H5 . . 120.4 ?
    C5 C6 C7 . . 120.4(2) ?
    C5 C6 H6 . . 119.8 ?
    C7 C6 H6 . . 119.8 ?
    C6 C7 C2 . . 121.38(19) ?
    C6 C7 H7 . . 119.3 ?
    C2 C7 H7 . . 119.3 ?
    C9 C8 Sn1 . . 117.52(13) ?
    C9 C8 H8A . . 107.9 ?
    Sn1 C8 H8A . . 107.9 ?
    C9 C8 H8B . . 107.9 ?
    Sn1 C8 H8B . . 107.9 ?
    H8A C8 H8B . . 107.2 ?
    C10 C9 C14 . . 118.00(18) ?
    C10 C9 C8 . . 121.76(18) ?
    C14 C9 C8 . . 120.25(18) ?
    C11 C10 C9 . . 121.16(19) ?
    C11 C10 H10 . . 119.4 ?
    C9 C10 H10 . . 119.4 ?
    C12 C11 C10 . . 120.2(2) ?
    C12 C11 H11 . . 119.9 ?
    C10 C11 H11 . . 119.9 ?
    C13 C12 C11 . . 119.5(2) ?
    C13 C12 H12 . . 120.2 ?
    C11 C12 H12 . . 120.2 ?
    C12 C13 C14 . . 120.5(2) ?
    C12 C13 H13 . . 119.8 ?
    C14 C13 H13 . . 119.8 ?
    C13 C14 C9 . . 120.71(19) ?
    C13 C14 H14 . . 119.6 ?
    C9 C14 H14 . . 119.6 ?
    C16 C15 Sn1 . . 107.19(12) ?
    C16 C15 H15A . . 110.3 ?
    Sn1 C15 H15A . . 110.3 ?
    C16 C15 H15B . . 110.3 ?
    Sn1 C15 H15B . . 110.3 ?
    H15A C15 H15B . . 108.5 ?
    C17 C16 C21 . . 117.91(19) ?
    C17 C16 C15 . . 120.65(17) ?
    C21 C16 C15 . . 121.36(18) ?
    C16 C17 C18 . . 121.16(19) ?
    C16 C17 H17 . . 119.4 ?
    C18 C17 H17 . . 119.4 ?
    C19 C18 C17 . . 120.1(2) ?
    C19 C18 H18 . . 120.0 ?
    C17 C18 H18 . . 120.0 ?
    C20 C19 C18 . . 119.4(2) ?
    C20 C19 H19 . . 120.3 ?
    C18 C19 H19 . . 120.3 ?
    C19 C20 C21 . . 120.8(2) ?
    C19 C20 H20 . . 119.6 ?
    C21 C20 H20 . . 119.6 ?
    C20 C21 C16 . . 120.6(2) ?
    C20 C21 H21 . . 119.7 ?
    C16 C21 H21 . . 119.7 ?
    O1 C22 C27 . . 123.00(16) ?
    O1 C22 C23 . . 121.05(16) ?
    C27 C22 C23 . . 115.93(15) ?
    O2 C23 C24 . . 126.31(17) ?
    O2 C23 C22 . . 111.73(15) ?
    C24 C23 C22 . . 121.95(16) ?
    C23 C24 C25 . . 119.54(17) ?
    C23 C24 H24 . . 120.2 ?
    C25 C24 H24 . . 120.2 ?
    C26 C25 C24 . . 120.43(17) ?
    C26 C25 C28 . . 117.20(17) ?
    C24 C25 C28 . . 122.37(17) ?
    C25 C26 C27 . . 120.06(17) ?
    C25 C26 H26 . . 120.0 ?
    C27 C26 H26 . . 120.0 ?
    C26 C27 C22 . . 122.06(16) ?
    C26 C27 N1 . . 116.78(16) ?
    C22 C27 N1 . . 121.16(15) ?
    O3 C28 C25 . . 125.14(18) ?
    O3 C28 H28 . . 117.4 ?
    C25 C28 H28 . . 117.4 ?
    O2 C29 H29A . . 109.5 ?
    O2 C29 H29B . . 109.5 ?
    H29A C29 H29B . . 109.5 ?
    O2 C29 H29C . . 109.5 ?
    H29A C29 H29C . . 109.5 ?
    H29B C29 H29C . . 109.5 ?
loop_
    _geom_torsion_atom_site_label_1
    _geom_torsion_atom_site_label_2
    _geom_torsion_atom_site_label_3
    _geom_torsion_atom_site_label_4
    _geom_torsion_site_symmetry_1
    _geom_torsion_site_symmetry_2
    _geom_torsion_site_symmetry_3
    _geom_torsion_site_symmetry_4
    _geom_torsion
    _geom_torsion_publ_flag
    C15 Sn1 O1 C22 . . . . 83.51(18) ?
    C1 Sn1 O1 C22 . . . . -163.52(18) ?
    C8 Sn1 O1 C22 . . . . -48.54(18) ?
    O3 Sn1 O1 C22 4_665 . . . -167.57(18) ?
    O1 Sn1 C1 C2 . . . . 105.81(13) ?
    C15 Sn1 C1 C2 . . . . -155.13(12) ?
    C8 Sn1 C1 C2 . . . . 4.40(15) ?
    O3 Sn1 C1 C2 4_665 . . . -75.15(13) ?
    Sn1 C1 C2 C3 . . . . 101.24(19) ?
    Sn1 C1 C2 C7 . . . . -76.10(19) ?
    C7 C2 C3 C4 . . . . 0.7(3) ?
    C1 C2 C3 C4 . . . . -176.7(2) ?
    C2 C3 C4 C5 . . . . -0.3(4) ?
    C3 C4 C5 C6 . . . . -0.1(4) ?
    C4 C5 C6 C7 . . . . 0.2(4) ?
    C5 C6 C7 C2 . . . . 0.2(3) ?
    C3 C2 C7 C6 . . . . -0.6(3) ?
    C1 C2 C7 C6 . . . . 176.85(17) ?
    O1 Sn1 C8 C9 . . . . 13.55(16) ?
    C15 Sn1 C8 C9 . . . . -98.44(16) ?
    C1 Sn1 C8 C9 . . . . 105.59(16) ?
    O3 Sn1 C8 C9 4_665 . . . -178.30(16) ?
    Sn1 C8 C9 C10 . . . . -67.3(2) ?
    Sn1 C8 C9 C14 . . . . 113.34(18) ?
    C14 C9 C10 C11 . . . . -0.9(3) ?
    C8 C9 C10 C11 . . . . 179.72(19) ?
    C9 C10 C11 C12 . . . . 0.6(3) ?
    C10 C11 C12 C13 . . . . -0.2(3) ?
    C11 C12 C13 C14 . . . . 0.0(3) ?
    C12 C13 C14 C9 . . . . -0.3(3) ?
    C10 C9 C14 C13 . . . . 0.7(3) ?
    C8 C9 C14 C13 . . . . -179.89(19) ?
    O1 Sn1 C15 C16 . . . . 88.15(13) ?
    C1 Sn1 C15 C16 . . . . -2.56(15) ?
    C8 Sn1 C15 C16 . . . . -158.91(12) ?
    O3 Sn1 C15 C16 4_665 . . . -79.02(13) ?
    Sn1 C15 C16 C17 . . . . -81.43(19) ?
    Sn1 C15 C16 C21 . . . . 95.27(19) ?
    C21 C16 C17 C18 . . . . -0.3(3) ?
    C15 C16 C17 C18 . . . . 176.55(18) ?
    C16 C17 C18 C19 . . . . -0.5(3) ?
    C17 C18 C19 C20 . . . . 0.6(3) ?
    C18 C19 C20 C21 . . . . 0.0(3) ?
    C19 C20 C21 C16 . . . . -0.8(3) ?
    C17 C16 C21 C20 . . . . 0.9(3) ?
    C15 C16 C21 C20 . . . . -175.92(19) ?
    Sn1 O1 C22 C27 . . . . 155.51(14) ?
    Sn1 O1 C22 C23 . . . . -26.3(3) ?
    C29 O2 C23 C24 . . . . -5.3(3) ?
    C29 O2 C23 C22 . . . . 174.93(15) ?
    O1 C22 C23 O2 . . . . 3.8(2) ?
    C27 C22 C23 O2 . . . . -177.92(15) ?
    O1 C22 C23 C24 . . . . -176.01(16) ?
    C27 C22 C23 C24 . . . . 2.3(3) ?
    O2 C23 C24 C25 . . . . 178.99(17) ?
    C22 C23 C24 C25 . . . . -1.2(3) ?
    C23 C24 C25 C26 . . . . -0.1(3) ?
    C23 C24 C25 C28 . . . . 179.63(18) ?
    C24 C25 C26 C27 . . . . 0.3(3) ?
    C28 C25 C26 C27 . . . . -179.43(17) ?
    C25 C26 C27 C22 . . . . 0.8(3) ?
    C25 C26 C27 N1 . . . . -178.67(16) ?
    O1 C22 C27 C26 . . . . 176.18(17) ?
    C23 C22 C27 C26 . . . . -2.1(3) ?
    O1 C22 C27 N1 . . . . -4.3(3) ?
    C23 C22 C27 N1 . . . . 177.42(15) ?
    O5 N1 C27 C26 . . . . 167.06(18) ?
    O4 N1 C27 C26 . . . . -11.5(2) ?
    O5 N1 C27 C22 . . . . -12.4(3) ?
    O4 N1 C27 C22 . . . . 169.03(17) ?
    Sn1 O3 C28 C25 4_566 . . . -177.02(14) ?
    C26 C25 C28 O3 . . . . 175.07(19) ?
    C24 C25 C28 O3 . . . . -4.7(3) ?
