# Supplementary material for: catena-Poly[[tribenzyl­tin(IV)]-μ-4-formyl-2-meth­oxy-6-nitro­phenolato-κ2 O 1:O 4]
Source: Acta Crystallogr Sect E Struct Rep Online. 2011 May 7;67(Pt 6):m710. doi: 10.1107/S1600536811016436 (PMC3120579; doi:10.1107/S1600536811016436)
Supplement: Supplementary file 2 [file e-67-0m710-Isup2.hkl]

# 
# h,k,l, Fc-squared, Fo-squared, sigma(Fo-squared) and status flag 
# 
data_I
_shelx_title '  P21/n' 
_shelx_refln_list_code          4 
_shelx_F_calc_maximum      301.13 
_exptl_crystal_F_000      1192.00 
_reflns_d_resolution_high  0.7506 
 
loop_ 
 _symmetry_equiv_pos_as_xyz 
 'x, y, z' 
 '-x+1/2, y+1/2, -z+1/2' 
 '-x, -y, -z' 
 'x-1/2, -y-1/2, z-1/2' 
 
_cell_length_a    12.1241 
_cell_length_b    16.5829 
_cell_length_c    13.3893 
_cell_angle_alpha  90.000 
_cell_angle_beta  106.370 
_cell_angle_gamma  90.000 
 
_shelx_F_squared_multiplier     1.000 
 
loop_ 
 _refln_index_h 
 _refln_index_k 
 _refln_index_l 
 _refln_F_squared_calc 
 _refln_F_squared_meas 
 _refln_F_squared_sigma 
 _refln_observed_status 
   2   0   0     4279.22     4412.23     82.16 o 
   4   0   0    18749.29    19432.42    268.51 o 
   6   0   0      706.59      825.06     23.15 o 
   8   0   0    13454.57    13306.47    168.03 o 
  10   0   0      300.82      348.02     35.33 o 
  12   0   0     6365.31     6579.88    169.26 o 
  14   0   0     1071.59      965.44     95.62 o 
   1   1   0      223.48      230.88     14.60 o 
   2   1   0     6164.56     6377.66     53.50 o 
   3   1   0     1898.99     2006.83     22.83 o 
   4   1   0     1297.84     1417.48     19.80 o 
   5   1   0      802.77      825.00     15.30 o 
   6   1   0     6272.36     6142.43     60.47 o 
   7   1   0     2247.72     2306.77     49.16 o 
   8   1   0      918.62     1065.25     23.76 o 
   9   1   0      851.43      853.87     31.36 o 
  10   1   0     6658.14     6502.08    131.54 o 
  11   1   0        2.94       15.73     12.92 o 
  12   1   0     1362.61     1276.78     51.43 o 
  13   1   0       42.21       13.26     18.29 o 
  14   1   0      549.57      542.56     78.21 o 
  15   1   0       82.27       43.74     30.29 o 
   0   2   0    28517.93    30733.15    336.36 o 
   1   2   0    16491.91    17563.96    146.63 o 
   2   2   0     6672.70     7086.93     59.61 o 
   3   2   0     8289.11     8417.89     67.02 o 
   4   2   0       55.96       49.17      5.46 o 
   5   2   0     8310.50     8193.59     82.07 o 
   6   2   0      117.32       94.44      7.82 o 
   7   2   0      396.02      351.27     13.04 o 
   8   2   0     5434.25     5249.45     57.82 o 
   9   2   0     4504.73     4567.74     76.56 o 
  10   2   0      128.54      122.26     19.96 o 
  11   2   0      435.46      385.47     37.81 o 
  12   2   0     2769.43     2866.45     77.45 o 
  13   2   0     3839.22     3835.32     94.58 o 
  14   2   0     1866.11     1886.97     68.99 o 
  15   2   0      116.46      159.87     38.01 o 
   1   3   0    34296.82    36319.34    277.61 o 
   2   3   0     4675.01     4945.76     49.67 o 
   3   3   0    19034.37    19434.85    154.14 o 
   4   3   0      993.44     1078.21     18.27 o 
   5   3   0    11570.97    11914.82    113.15 o 
   6   3   0     4414.15     4429.59     53.18 o 
   7   3   0    15285.25    15438.94    147.23 o 
   8   3   0      308.46      322.09     15.33 o 
   9   3   0     3474.87     3442.22     73.76 o 
  10   3   0      163.95      173.26     22.20 o 
  11   3   0     2048.04     1979.06     60.11 o 
  12   3   0       43.58       22.57     17.64 o 
  13   3   0      122.04       75.99     23.02 o 
  14   3   0      316.74      312.12     35.49 o 
  15   3   0     1075.01     1136.59     78.01 o 
   0   4   0    11170.89    12044.27    138.94 o 
   1   4   0      331.21      328.43     10.35 o 
   2   4   0      916.01      935.04     20.05 o 
   3   4   0     7930.74     8080.99     72.04 o 
   4   4   0       90.82       68.88     10.28 o 
   5   4   0     1936.67     1670.03     37.44 o 
   6   4   0     1355.85     1483.01     27.34 o 
   7   4   0     1768.91     1689.03     30.65 o 
   8   4   0      333.47      334.92     16.10 o 
   9   4   0     7178.78     6929.32    115.33 o 
  10   4   0      678.62      734.14     40.44 o 
  11   4   0      129.54      106.75     20.24 o 
  12   4   0       31.07       21.26     18.11 o 
  13   4   0     3358.96     3505.05     90.73 o 
  14   4   0        8.56       11.76     19.86 o 
  15   4   0        0.59       -4.05     19.83 o 
   1   5   0     1962.06     2028.30     25.68 o 
   2   5   0     2243.29     2040.23     24.42 o 
   3   5   0    10480.72    10908.37    103.37 o 
   4   5   0     3175.87     3484.66     40.29 o 
   5   5   0     5511.50     5997.35     61.75 o 
   6   5   0     4153.01     4248.21     54.05 o 
   7   5   0    14734.05    14640.28    143.43 o 
   8   5   0      190.39      177.74     13.47 o 
   9   5   0     1241.29     1092.31     40.47 o 
  10   5   0     1466.25     1489.46     49.71 o 
  11   5   0     3323.98     3393.46     80.89 o 
  12   5   0      490.40      478.24     37.51 o 
  13   5   0       84.87       66.94     21.82 o 
  14   5   0       80.32       50.84     22.65 o 
  15   5   0     1906.87     1869.60     71.71 o 
   0   6   0     1733.65     1549.91     37.00 o 
   1   6   0    12271.60    12707.40    108.08 o 
   2   6   0       10.86        6.97      7.54 o 
   3   6   0    12577.82    13366.83    106.45 o 
   4   6   0    12343.38    12260.18    108.14 o 
   5   6   0    14864.75    15040.34    130.96 o 
   6   6   0       99.11       77.76      9.04 o 
   7   6   0     1708.60     1717.82     49.62 o 
   8   6   0     1257.29     1164.35     28.28 o 
   9   6   0      670.95      641.92     41.37 o 
  10   6   0      174.61      141.98     28.74 o 
  11   6   0      749.80      772.87     44.27 o 
  12   6   0      756.08      813.59     47.89 o 
  13   6   0     1535.70     1521.97     61.22 o 
  14   6   0      134.50      155.97     29.31 o 
   1   7   0     3875.80     4024.43     44.41 o 
   2   7   0    14310.33    14169.44    122.68 o 
   3   7   0     5106.44     5286.18     51.63 o 
   4   7   0      275.89      311.21     12.98 o 
   5   7   0     2419.96     2553.48     50.97 o 
   6   7   0    10265.22    10391.84     99.97 o 
   7   7   0     4779.96     4931.45     64.67 o 
   8   7   0     1361.93     1405.42     32.01 o 
   9   7   0      292.63      256.74     20.66 o 
  10   7   0     4580.31     4586.02     93.26 o 
  11   7   0      678.76      608.66     39.74 o 
  12   7   0     1181.49     1298.17     52.77 o 
  13   7   0       82.82      112.21     25.01 o 
  14   7   0     1668.74     1600.63     64.51 o 
   0   8   0    12438.32    11820.81    149.04 o 
   1   8   0        2.30       10.83      6.00 o 
   2   8   0        6.57       -3.14      5.97 o 
   3   8   0     2090.99     2423.50     31.49 o 
   4   8   0    22236.20    21854.81    170.02 o 
   5   8   0       15.00       19.79      6.59 o 
   6   8   0      681.47      695.00     20.68 o 
   7   8   0       51.83       58.28     10.50 o 
   8   8   0     3539.31     3541.36     54.99 o 
   9   8   0        3.25        7.27      9.66 o 
  10   8   0      762.11      811.70     49.81 o 
  11   8   0       93.67       90.59     20.89 o 
  12   8   0     2308.91     2375.41    131.25 o 
  13   8   0        5.79      -10.82     16.78 o 
  14   8   0      336.60      311.18     36.48 o 
   1   9   0     2119.28     2204.78     35.81 o 
   2   9   0    27238.34    27313.73    224.00 o 
   3   9   0     3220.30     3168.74     55.48 o 
   4   9   0     2007.48     2116.46     31.28 o 
   5   9   0      462.90      434.35     16.03 o 
   6   9   0    14267.48    14302.54    115.75 o 
   7   9   0        4.93        6.73      8.44 o 
   8   9   0      352.77      296.52     19.15 o 
   9   9   0       18.11       28.05     10.64 o 
  10   9   0     4222.75     4254.81     90.52 o 
  11   9   0      576.34      543.39     38.25 o 
  12   9   0      190.07      178.41     26.64 o 
  13   9   0      246.08      239.94     42.45 o 
  14   9   0     1156.72     1153.58     63.19 o 
   0  10   0     4013.08     3817.19     67.63 o 
   1  10   0     7829.93     7656.90    101.99 o 
   2  10   0     1466.46     1535.30     28.88 o 
   3  10   0     1234.58     1013.98     26.55 o 
   4  10   0     8613.45     8195.95     78.30 o 
   5  10   0     3271.06     3215.84     40.06 o 
   6  10   0        1.52       14.87      8.05 o 
   7  10   0      220.04      192.84     13.38 o 
   8  10   0     4303.39     4264.76     61.58 o 
   9  10   0     3284.11     3385.98     54.09 o 
  10  10   0     2123.33     2034.37     61.11 o 
  11  10   0       64.13       45.96     18.88 o 
  12  10   0      945.89      973.35     53.13 o 
  13  10   0     1005.93      905.36     97.44 o 
   1  11   0     3182.29     3201.52     41.98 o 
   2  11   0     2804.94     2681.25     54.76 o 
   3  11   0     7750.77     7475.34     89.24 o 
   4  11   0      346.14      331.32     17.33 o 
   5  11   0     1590.34     1535.14     27.96 o 
   6  11   0      944.95     1004.69     23.29 o 
   7  11   0      565.52      592.95     21.17 o 
   8  11   0        0.64        4.04      9.03 o 
   9  11   0       77.76       69.50     12.60 o 
  10  11   0     1212.68     1271.05     39.60 o 
  11  11   0     2471.59     2375.90     63.05 o 
  12  11   0      106.43       58.28     30.51 o 
  13  11   0      440.51      421.19     55.01 o 
   0  12   0     2096.24     2179.97     76.66 o 
   1  12   0     3744.35     3630.83     47.05 o 
   2  12   0      246.09      230.24     15.66 o 
   3  12   0     7912.52     7618.95     92.58 o 
   4  12   0      700.24      681.95     24.10 o 
   5  12   0     4785.11     4624.95     57.19 o 
   6  12   0       21.25       34.00      8.98 o 
   7  12   0     3542.27     3330.41     45.53 o 
   8  12   0       60.69       35.83     10.78 o 
   9  12   0     4144.75     4210.85     64.20 o 
  10  12   0      146.59      133.81     90.56 o 
  11  12   0      434.96      578.42     93.06 o 
  12  12   0      155.55      125.98     35.85 o 
  13  12   0     2360.31     2536.53    149.89 o 
   1  13   0      465.29      463.73     19.60 o 
   2  13   0       70.10       86.57     12.49 o 
   3  13   0     8079.96     7440.75    248.57 o 
   4  13   0       70.74       64.35     11.67 o 
   5  13   0      898.56      852.41     24.69 o 
   6  13   0      283.80      293.40     17.55 o 
   7  13   0     2720.49     2596.54     40.61 o 
   8  13   0      649.80      642.93     48.88 o 
   9  13   0      404.69      514.54     33.06 o 
  10  13   0        9.67       17.05     23.71 o 
  11  13   0     2780.32     2848.73    211.54 o 
  12  13   0       81.34       60.32     31.54 o 
   0  14   0       64.85       65.13     15.16 o 
   1  14   0     9820.29     9597.74     95.87 o 
   2  14   0        3.00       14.79     11.09 o 
   3  14   0     2371.27     2272.86     50.73 o 
   4  14   0     4014.52     3966.31     73.10 o 
   5  14   0     1348.52     1307.99     30.08 o 
   6  14   0        0.33       -2.03     10.99 o 
   7  14   0      556.24      560.02     30.30 o 
   8  14   0     1022.20     1035.34     39.46 o 
   9  14   0     1903.78     1952.59     56.75 o 
  10  14   0     1161.44     1054.24     75.68 o 
  11  14   0        3.58        4.65     29.97 o 
   1  15   0      956.75      933.19     26.85 o 
   2  15   0     4449.17     4415.68     69.07 o 
   3  15   0     2130.66     1956.00     48.20 o 
   4  15   0       40.51       33.58     15.19 o 
   5  15   0      420.23      427.68     26.53 o 
   6  15   0     5152.98     5158.10     82.86 o 
   7  15   0      293.54      266.92     23.19 o 
   8  15   0        1.90       -6.73     13.27 o 
   9  15   0      509.20      537.14     43.60 o 
  10  15   0     1172.72     1157.01    107.66 o 
  11  15   0     1151.68     1118.11     98.69 o 
   0  16   0     2220.63     2239.86     54.79 o 
   1  16   0      206.03      224.59     22.09 o 
   2  16   0      468.14      521.56     28.83 o 
   3  16   0      442.61      384.71     25.60 o 
   4  16   0     6491.80     6672.82    108.90 o 
   5  16   0        5.65       14.14     14.87 o 
   6  16   0      556.49      546.80     30.81 o 
   7  16   0      374.99      349.44     26.63 o 
   8  16   0     2397.49     2457.81     53.40 o 
   9  16   0      175.23      254.87     43.22 o 
  10  16   0      942.50      875.03     72.42 o 
   1  17   0      153.23      180.36     20.38 o 
   2  17   0     8394.38     8254.87    116.56 o 
   3  17   0        1.95       -0.43     16.97 o 
   4  17   0      740.98      766.55     36.61 o 
   5  17   0       52.24       57.00     14.43 o 
   6  17   0     3842.16     3876.62     67.80 o 
   7  17   0       77.82       84.37     16.63 o 
   8  17   0       41.46       16.06     14.04 o 
   9  17   0      148.91      157.73     36.63 o 
   0  18   0     2351.54     2521.57    140.09 o 
   1  18   0     1344.05     1331.32     72.49 o 
   2  18   0       28.50       44.76     17.22 o 
   3  18   0      735.18      760.30     37.27 o 
   4  18   0     2915.08     2812.84     62.76 o 
   5  18   0      454.36      517.74     29.22 o 
   6  18   0        2.75       25.33     14.23 o 
   7  18   0      318.43      384.28     27.02 o 
   8  18   0     2023.16     1958.36     62.30 o 
   1  19   0     2029.77     2037.01     91.74 o 
   2  19   0      397.70      341.20     46.42 o 
   3  19   0     1977.33     1931.31     89.70 o 
   4  19   0       19.48        1.97     20.45 o 
   5  19   0      147.58      183.85     22.90 o 
   6  19   0      728.32      719.17     39.14 o 
   7  19   0     2249.08     2365.24     62.46 o 
   0  20   0       90.93      150.10     51.07 o 
   1  20   0     1090.58     1191.52     82.34 o 
   2  20   0       25.21       43.46     29.82 o 
   3  20   0      828.28      969.33     75.67 o 
   4  20   0     1224.03     1276.07    122.56 o 
   5  20   0     2059.84     2242.46    116.35 o 
   6  20   0       17.68      -25.68     25.68 o 
   1  21   0     1262.34     1371.67     92.59 o 
   2  21   0      357.21      429.22     55.68 o 
   3  21   0      164.70      242.70     45.75 o 
   4  21   0        3.69       -2.73     17.33 o 
   0  22   0     1083.57     1238.03    128.02 o 
   1  22   0     1659.84     1744.55     95.30 o 
 -15   0   1      922.71      918.96     97.07 o 
 -13   0   1     5364.46     5177.04    190.37 o 
 -11   0   1     5954.98     6094.55    193.79 o 
  -9   0   1    10620.59    10712.63    145.65 o 
  -7   0   1    12853.89    13251.62    165.50 o 
  -5   0   1    12627.82    13292.93    158.45 o 
  -3   0   1     8991.32     9244.39    108.78 o 
  -1   0   1    25101.97    23811.94    442.12 o 
   1   0   1    73948.87    75845.21   1402.39 o 
   3   0   1    18411.12    19121.39    367.35 o 
   5   0   1    15973.20    15685.15    234.10 o 
   7   0   1      897.16      877.80     41.27 o 
   9   0   1     8214.32     8296.37    163.12 o 
  11   0   1      497.78      392.72     40.05 o 
  13   0   1     6778.17     6958.10    245.16 o 
  15   0   1      118.68       66.59     48.09 o 
 -15   1   1     1197.54     1039.10     87.31 o 
 -14   1   1      348.14      287.36     40.41 o 
 -13   1   1       68.48       62.09     26.64 o 
 -12   1   1        3.28        9.11     16.01 o 
 -11   1   1     2364.30     2203.27     62.39 o 
 -10   1   1      736.62      793.99     43.63 o 
  -9   1   1     6922.70     6983.36     79.67 o 
  -8   1   1       16.69       23.57      7.14 o 
  -7   1   1     8925.21     8961.81     85.15 o 
  -6   1   1    10076.64    10774.99    117.73 o 
  -5   1   1     2279.96     2084.54     30.93 o 
  -4   1   1      135.19      164.28      8.75 o 
  -3   1   1     5003.85     5581.77     53.80 o 
  -2   1   1     3809.24     3864.97     38.19 o 
  -1   1   1    11113.76    12064.86     99.74 o 
   0   1   1     1165.67      762.01     45.10 o 
   1   1   1     4747.29     5159.49     44.69 o 
   2   1   1     2193.68     2311.78     20.05 o 
   3   1   1    26280.14    27034.18    192.09 o 
   4   1   1     1660.55     1714.04     25.49 o 
   5   1   1      101.25       71.07      6.05 o 
   6   1   1      341.54      298.27     11.37 o 
   7   1   1    13021.41    13196.71    129.42 o 
   8   1   1       26.78       38.75     11.85 o 
   9   1   1      349.22      283.74     22.24 o 
  10   1   1     1634.28     1558.90     45.00 o 
  11   1   1     3512.85     3504.35     92.22 o 
  12   1   1      863.28      856.34     43.06 o 
  13   1   1     1201.24     1159.22     57.55 o 
  14   1   1        5.77       34.64     22.04 o 
  15   1   1     1359.19     1484.15    142.19 o 
 -15   2   1      231.42      186.16     38.46 o 
 -14   2   1       12.00       48.01     34.97 o 
 -13   2   1     2549.66     2790.53     78.31 o 
 -12   2   1     2392.59     2361.68     68.38 o 
 -11   2   1      245.05      270.34     26.87 o 
 -10   2   1      131.19      157.23     23.17 o 
  -9   2   1     5861.34     5812.48     70.14 o 
  -8   2   1     3468.95     3443.22     47.52 o 
  -7   2   1     9449.79     9620.62    100.60 o 
  -6   2   1       83.51      100.27      8.87 o 
  -5   2   1     5754.54     5853.42     62.51 o 
  -4   2   1    10429.96    10578.14     98.59 o 
  -3   2   1       76.77       94.93      6.55 o 
  -2   2   1     5384.53     5440.77     51.64 o 
  -1   2   1    19038.40    20148.60    143.11 o 
   0   2   1    34211.29    36297.13    261.92 o 
   1   2   1    22050.79    23626.16    179.54 o 
   2   2   1    28294.90    30702.70    232.65 o 
   3   2   1     1470.01     1572.93     21.83 o 
   4   2   1     7886.28     8178.91     78.98 o 
   5   2   1     3319.80     3276.90     39.36 o 
   6   2   1       97.42       98.86      7.39 o 
   7   2   1       62.90       60.24      6.51 o 
   8   2   1     5649.31     5643.27     85.02 o 
   9   2   1     4261.86     4378.36     76.05 o 
  10   2   1      854.47      855.88     47.15 o 
  11   2   1      365.68      396.35     39.78 o 
  12   2   1     2558.54     2478.25     73.18 o 
  13   2   1     1731.16     1720.40     63.91 o 
  14   2   1      442.51      389.44     53.41 o 
  15   2   1      126.45      138.49     30.03 o 
 -15   3   1      450.27      351.67     47.03 o 
 -14   3   1     1385.27     1455.65     72.63 o 
 -13   3   1        4.58      -17.64     17.64 o 
 -12   3   1     1247.06     1173.59     50.83 o 
 -11   3   1      194.73      171.89     23.31 o 
 -10   3   1    10272.38    10026.16    152.89 o 
  -9   3   1     4243.59     4277.05     57.33 o 
  -8   3   1      510.91      486.38     18.98 o 
  -7   3   1     3382.17     3370.94     46.31 o 
  -6   3   1    22098.15    22649.57    203.08 o 
  -5   3   1     1184.08     1355.76     22.06 o 
  -4   3   1        3.70        9.20      4.90 o 
  -3   3   1       96.48      120.95     14.83 o 
  -2   3   1    29570.75    30547.99    236.16 o 
  -1   3   1     5313.02     5699.07     49.72 o 
   0   3   1     1163.13     1277.72     19.78 o 
   1   3   1    17237.63    18246.19    152.64 o 
   2   3   1    19780.97    20557.43    148.01 o 
   3   3   1      173.82      155.72      8.49 o 
   4   3   1      394.25      380.12     29.76 o 
   5   3   1      101.81       94.76      7.43 o 
   6   3   1    14947.95    15068.48    130.54 o 
   7   3   1     4164.01     4285.59     49.56 o 
   8   3   1     3169.64     3134.23     59.24 o 
   9   3   1       93.82      121.80     16.94 o 
  10   3   1     2866.03     2947.39     63.32 o 
  11   3   1      837.03      819.99     45.79 o 
  12   3   1     1657.81     1682.86     60.33 o 
  13   3   1        5.00        7.05     17.98 o 
  14   3   1      943.66     1002.54     58.99 o 
  15   3   1      396.52      392.96     42.25 o 
 -15   4   1        3.19       18.22     26.60 o 
 -14   4   1      227.43      261.77     32.45 o 
 -13   4   1        8.69        8.14     17.51 o 
 -12   4   1     6122.78     6215.42    119.44 o 
 -11   4   1       66.17       34.64     15.78 o 
 -10   4   1      402.42      378.10     29.19 o 
  -9   4   1       12.74        9.52      9.90 o 
  -8   4   1     4532.19     4198.56     56.61 o 
  -7   4   1       50.88       68.26      9.06 o 
  -6   4   1     5354.23     5813.37     61.14 o 
  -5   4   1      438.49      450.04     14.13 o 
  -4   4   1    17825.31    17810.56    159.54 o 
  -3   4   1       84.22       88.35      6.85 o 
  -2   4   1     1398.67     1545.78     22.89 o 
  -1   4   1       98.98      102.29      6.45 o 
   0   4   1    29369.82    30539.12    260.26 o 
   1   4   1     2367.44     2526.82     30.82 o 
   2   4   1      630.28      638.86     13.13 o 
   3   4   1     1013.36     1036.93     16.20 o 
   4   4   1    11567.85    11483.88    109.47 o 
   5   4   1      640.66      687.61     22.81 o 
   6   4   1     2210.95     2272.59     32.64 o 
   7   4   1       24.18       26.78      6.88 o 
   8   4   1     5311.92     5204.13     64.17 o 
   9   4   1      673.97      746.93     39.06 o 
  10   4   1     3175.17     3195.91     75.89 o 
  11   4   1      297.32      323.26     30.27 o 
  12   4   1     3187.19     3356.82     86.35 o 
  13   4   1        3.68       -0.50     17.46 o 
  14   4   1     1807.77     1863.10     69.97 o 
 -15   5   1      310.42      295.63     45.38 o 
 -14   5   1     3200.32     3193.86    150.89 o 
 -13   5   1      107.21       78.85     23.48 o 
 -12   5   1      174.39      154.06     24.59 o 
 -11   5   1     1578.92     1435.35     50.70 o 
 -10   5   1     5709.63     5586.03    111.25 o 
  -9   5   1      100.53      114.53     12.88 o 
  -8   5   1      596.73      566.77     20.93 o 
  -7   5   1      722.01      816.39     22.18 o 
  -6   5   1    15217.49    15603.55    135.96 o 
  -5   5   1     2836.50     2835.19     36.47 o 
  -4   5   1       65.41       87.28      8.09 o 
  -3   5   1     3859.25     3815.31     41.34 o 
  -2   5   1     5527.42     5504.83     51.28 o 
  -1   5   1    11005.55    12136.04    102.35 o 
   0   5   1      170.33      169.85      8.06 o 
   1   5   1     6236.62     6332.59     59.03 o 
   2   5   1    12519.46    12500.54    103.25 o 
   3   5   1     9534.51    10086.11     81.96 o 
   4   5   1      315.08      286.39     13.11 o 
   5   5   1       15.62       18.20      6.56 o 
   6   5   1    16671.29    17590.03    165.41 o 
   7   5   1      936.48      927.59     23.32 o 
   8   5   1     3144.71     3225.49     47.75 o 
   9   5   1      490.83      509.34     33.03 o 
  10   5   1     3700.64     3450.67     96.43 o 
  11   5   1     1293.24     1248.76     49.74 o 
  12   5   1     1647.26     1711.04     61.01 o 
  13   5   1        1.06      -14.99     16.70 o 
  14   5   1     1719.18     1642.21     66.54 o 
 -15   6   1        2.28      -19.86     19.86 o 
 -14   6   1      268.89      259.92     64.66 o 
 -13   6   1     1326.08     1243.47     54.20 o 
 -12   6   1     2099.44     2104.70     64.98 o 
 -11   6   1      231.48      223.20     25.69 o 
 -10   6   1        0.80       -6.10     12.38 o 
  -9   6   1     3502.07     3398.61     53.14 o 
  -8   6   1     5872.21     5649.35     71.59 o 
  -7   6   1      429.20      394.71     17.24 o 
  -6   6   1      938.11     1061.04     22.79 o 
  -5   6   1     2261.37     2030.07     30.55 o 
  -4   6   1    15030.32    15364.28    132.44 o 
  -3   6   1     1909.20     1636.81     24.03 o 
  -2   6   1     2378.84     2608.02     39.36 o 
  -1   6   1     8578.97     8248.45     75.24 o 
   0   6   1     8152.17     8186.07     69.26 o 
   1   6   1     5296.69     4900.33     50.22 o 
   2   6   1     1739.20     1875.44     39.33 o 
   3   6   1     6404.30     6583.17     55.46 o 
   4   6   1     3640.62     3379.28     41.21 o 
   5   6   1     5524.63     5212.70     62.35 o 
   6   6   1     2767.88     2732.92     48.00 o 
   7   6   1     1134.01     1113.08     26.58 o 
   8   6   1     5526.22     5561.97     70.56 o 
   9   6   1     2389.50     2291.06     70.43 o 
  10   6   1      945.09      914.17     42.49 o 
  11   6   1        1.24       -4.95     14.94 o 
  12   6   1      704.46      703.84     45.51 o 
  13   6   1     1172.93     1105.13     55.94 o 
  14   6   1      117.04       93.66     25.57 o 
 -14   7   1      641.95      639.70     51.67 o 
 -13   7   1     1398.08     1380.53     72.74 o 
 -12   7   1       46.73       31.71     18.22 o 
 -11   7   1     3691.55     3648.17     83.64 o 
 -10   7   1     1078.59     1056.83     62.48 o 
  -9   7   1     1155.48     1127.18     30.03 o 
  -8   7   1     1318.01     1348.47     31.40 o 
  -7   7   1     8994.09     8933.14     90.81 o 
  -6   7   1     7626.46     7716.16     79.25 o 
  -5   7   1     7532.96     7669.57     77.74 o 
  -4   7   1        4.51       36.61      7.24 o 
  -3   7   1    10232.97    10334.27     86.17 o 
  -2   7   1    15551.73    16243.93    167.31 o 
  -1   7   1    34013.74    35135.79    278.80 o 
   0   7   1     8410.42     8627.62     80.27 o 
   1   7   1      646.71      540.94     14.87 o 
   2   7   1     5816.51     6047.69     60.53 o 
   3   7   1    16107.55    16125.52    118.12 o 
   4   7   1     1481.92     1536.49     24.71 o 
   5   7   1      624.19      530.44     17.60 o 
   6   7   1     3343.04     3445.67     49.98 o 
   7   7   1     5589.18     5626.49     71.17 o 
   8   7   1      839.73      873.07     25.35 o 
   9   7   1       11.33        2.68     22.44 o 
  10   7   1     1041.77     1036.93     43.63 o 
  11   7   1     4933.78     4712.12    100.49 o 
  12   7   1      207.89      214.46     28.50 o 
  13   7   1        0.60      -16.34     16.34 o 
  14   7   1      932.79      939.08     58.06 o 
 -14   8   1       41.66       16.76     20.47 o 
 -13   8   1     2817.54     2867.17     80.42 o 
 -12   8   1      212.62      213.93     31.59 o 
 -11   8   1     1136.31     1173.40     47.07 o 
 -10   8   1       33.81       41.34     15.59 o 
  -9   8   1     3697.70     3733.30     58.34 o 
  -8   8   1      109.06      116.89     13.50 o 
  -7   8   1     1634.59     1649.20     30.00 o 
  -6   8   1      482.08      512.12     18.18 o 
  -5   8   1     9216.44     9293.31     83.89 o 
  -4   8   1      199.79      192.08     13.37 o 
  -3   8   1    10805.91    10761.57     99.44 o 
  -2   8   1     9772.04    10523.67     97.41 o 
  -1   8   1      131.45      121.01     10.53 o 
   0   8   1      830.72      949.25     18.63 o 
   1   8   1     2327.92     2109.68     30.85 o 
   2   8   1      810.47      879.15     21.67 o 
   3   8   1     4764.14     4634.37     45.75 o 
   4   8   1      107.88      105.94      9.29 o 
   5   8   1     6812.56     6821.50     67.29 o 
   6   8   1        4.86        0.82      8.03 o 
   7   8   1      926.93      894.23     29.77 o 
   8   8   1       26.93       32.44     13.66 o 
   9   8   1     6444.93     6303.40    121.83 o 
  10   8   1      612.31      650.32     40.18 o 
  11   8   1      116.65      136.02     23.32 o 
  12   8   1        0.34       -1.91     17.40 o 
  13   8   1     1520.91     1691.54     64.65 o 
  14   8   1       68.86       96.24     57.26 o 
 -14   9   1       48.56       38.72     48.31 o 
 -13   9   1     1065.98     1134.49     58.86 o 
 -12   9   1        7.43      -10.68     16.00 o 
 -11   9   1      834.27      868.76     44.44 o 
 -10   9   1      262.90      219.11     22.15 o 
  -9   9   1     2726.76     2766.86     62.93 o 
  -8   9   1        0.06       -4.49      7.97 o 
  -7   9   1     6781.69     6714.06     71.90 o 
  -6   9   1     2737.71     2695.60     35.89 o 
  -5   9   1     9172.92     9119.22     83.96 o 
  -4   9   1      540.38      574.41     16.85 o 
  -3   9   1     7648.44     7684.53     77.82 o 
  -2   9   1     5771.06     5659.12     67.56 o 
  -1   9   1    10894.84    10994.77    144.16 o 
   0   9   1     3453.75     3443.03     42.95 o 
   1   9   1     2069.83     2097.23     32.17 o 
   2   9   1     1708.98     1679.31     31.46 o 
   3   9   1     6826.71     6699.02     65.59 o 
   4   9   1      707.08      748.63     22.27 o 
   5   9   1     2263.58     2168.72     37.32 o 
   6   9   1      916.83      801.10     29.39 o 
   7   9   1     9167.10     8907.22    127.76 o 
   8   9   1      533.46      533.93     24.32 o 
   9   9   1     1197.29     1207.24     56.01 o 
  10   9   1      260.44      235.39     27.19 o 
  11   9   1     3316.76     3309.45     83.25 o 
  12   9   1      108.57       73.65     23.76 o 
  13   9   1       10.98      -18.02     18.02 o 
 -14  10   1       62.02       17.66     38.87 o 
 -13  10   1     1086.06     1094.42     81.00 o 
 -12  10   1     1052.33      975.93     72.66 o 
 -11  10   1      658.00      694.00     40.63 o 
 -10  10   1       76.51       72.06     17.44 o 
  -9  10   1     3172.17     3201.29     62.59 o 
  -8  10   1     3152.37     3091.17     46.09 o 
  -7  10   1     1486.36     1442.77     27.68 o 
  -6  10   1      107.47       91.34     10.11 o 
  -5  10   1     8494.66     8438.74     80.55 o 
  -4  10   1     5469.45     5217.64     61.18 o 
  -3  10   1     7626.50     7600.49     96.89 o 
  -2  10   1       14.99       -2.53      7.11 o 
  -1  10   1     1520.89     1455.50     31.74 o 
   0  10   1     5117.81     4976.00     53.77 o 
   1  10   1     9938.79    10192.09     91.77 o 
   2  10   1      687.46      664.95     21.51 o 
   3  10   1     2781.48     2663.18     40.30 o 
   4  10   1     8224.34     8194.68     73.89 o 
   5  10   1     9469.47     9337.81     83.35 o 
   6  10   1     1152.42     1132.74     24.33 o 
   7  10   1      121.25      127.56     14.77 o 
   8  10   1     1806.19     1748.62     39.79 o 
   9  10   1     5822.73     5852.66    108.94 o 
  10  10   1       60.53       76.85     33.31 o 
  11  10   1      144.05      190.52     52.61 o 
  12  10   1      824.85      859.93     51.83 o 
  13  10   1     1578.87     1691.84     99.97 o 
 -13  11   1        0.86      -22.72     22.72 o 
 -12  11   1      295.64      307.20     45.85 o 
 -11  11   1     1364.32     1497.82    123.09 o 
 -10  11   1     3520.28     3513.79    114.37 o 
  -9  11   1     1443.40     1489.15     37.10 o 
  -8  11   1        0.33        7.39      8.55 o 
  -7  11   1     1679.74     1597.46     29.41 o 
  -6  11   1     2588.49     2616.64     36.97 o 
  -5  11   1       64.31       69.02      9.77 o 
  -4  11   1      258.38      274.15     15.64 o 
  -3  11   1     1871.16     1778.88     57.03 o 
  -2  11   1     4351.92     4159.64     74.13 o 
  -1  11   1      145.56      154.69     12.38 o 
   0  11   1      217.80      252.78     13.51 o 
   1  11   1     1596.63     1675.61     29.19 o 
   2  11   1     4469.12     4099.22     57.44 o 
   3  11   1     1211.68     1047.35     25.91 o 
   4  11   1      612.06      633.43     21.60 o 
   5  11   1       27.74       27.59      8.18 o 
   6  11   1     1876.77     1868.34     43.71 o 
   7  11   1      729.35      719.21     24.13 o 
   8  11   1     1167.41     1148.26     34.79 o 
   9  11   1        3.90      -11.76     11.76 o 
  10  11   1     1269.00     1307.99     45.08 o 
  11  11   1     1005.73      973.45     50.15 o 
  12  11   1      307.03      288.35     33.64 o 
  13  11   1       30.91       -4.70     40.61 o 
 -13  12   1      120.12      118.28     37.68 o 
 -12  12   1     2501.16     2544.41    106.64 o 
 -11  12   1       12.56      -19.60     21.87 o 
 -10  12   1      965.25      985.62     70.41 o 
  -9  12   1      203.32      220.78     27.37 o 
  -8  12   1    10907.18    10428.38    129.34 o 
  -7  12   1       15.52        5.37      9.67 o 
  -6  12   1      855.96      805.89     24.77 o 
  -5  12   1      465.39      489.79     21.40 o 
  -4  12   1     8319.57     8027.14     87.15 o 
  -3  12   1     2072.43     2091.25     45.19 o 
  -2  12   1      359.83      320.12     17.32 o 
  -1  12   1      350.52      383.52     18.59 o 
   0  12   1    11884.61    11464.65    104.72 o 
   1  12   1      204.71      225.76     18.61 o 
   2  12   1     1012.59      911.12     25.05 o 
   3  12   1     1050.33     1036.75     26.74 o 
   4  12   1    15126.27    14918.43    130.66 o 
   5  12   1       27.02       20.15      9.02 o 
   6  12   1     1781.41     1710.02     31.09 o 
   7  12   1       33.96       19.54      9.99 o 
   8  12   1     5055.13     5035.71     64.78 o 
   9  12   1        0.49       -2.85     12.63 o 
  10  12   1      416.39      415.78     28.66 o 
  11  12   1      195.34      120.38     26.83 o 
  12  12   1      844.89      898.68     73.21 o 
 -12  13   1       99.22       83.41     34.39 o 
 -11  13   1      195.43      252.65     43.21 o 
 -10  13   1     1931.01     1887.60     85.88 o 
  -9  13   1      420.25      422.63     27.79 o 
  -8  13   1       38.82       40.74     14.14 o 
  -7  13   1       68.23       62.42     14.38 o 
  -6  13   1     5619.35     5426.29     82.03 o 
  -5  13   1       50.63       56.28     11.14 o 
  -4  13   1      438.94      448.43     25.41 o 
  -3  13   1      277.50      277.18     19.29 o 
  -2  13   1    13016.24    12710.11    125.31 o 
  -1  13   1      428.46      409.66     19.88 o 
   0  13   1       32.22       48.06     10.67 o 
   1  13   1      303.21      276.20     16.13 o 
   2  13   1     5705.09     5471.27     71.50 o 
   3  13   1      373.20      340.67     19.28 o 
   4  13   1     4547.29     4461.50     56.35 o 
   5  13   1     1479.59     1364.81     38.00 o 
   6  13   1     3625.30     3666.65     48.50 o 
   7  13   1      397.09      407.23     19.38 o 
   8  13   1     1456.37     1525.96     34.35 o 
   9  13   1       28.17       17.53     15.07 o 
  10  13   1     4919.58     4779.33    141.23 o 
  11  13   1       55.90       63.52     29.08 o 
  12  13   1      691.58      778.86     70.28 o 
 -12  14   1     2679.75     2943.46    119.00 o 
 -11  14   1      549.84      514.48     58.66 o 
 -10  14   1     1357.65     1359.73     80.21 o 
  -9  14   1     1186.90     1168.90     46.62 o 
  -8  14   1     4215.77     4096.96     74.20 o 
  -7  14   1       13.52       21.02     12.64 o 
  -6  14   1       14.13        0.80     11.69 o 
  -5  14   1      387.31      398.06     28.07 o 
  -4  14   1     2432.03     2332.30     56.48 o 
  -3  14   1     1357.51     1301.00     35.03 o 
  -2  14   1     1028.26     1029.10     28.27 o 
  -1  14   1       24.28       45.49     11.34 o 
   0  14   1     2273.45     2294.60     55.03 o 
   1  14   1      534.98      551.82     22.12 o 
   2  14   1        6.69       18.42      9.49 o 
   3  14   1     1174.91     1210.33     31.56 o 
   4  14   1     4809.91     4850.95     57.44 o 
   5  14   1     1767.55     1778.48     33.16 o 
   6  14   1      270.38      302.29     18.22 o 
   7  14   1      271.00      280.40     17.48 o 
   8  14   1      841.67      830.36     40.89 o 
   9  14   1     1050.69     1047.04     72.01 o 
  10  14   1      642.37      628.28     60.36 o 
  11  14   1      299.31      281.56     46.48 o 
 -11  15   1      867.84      950.07     78.63 o 
 -10  15   1      717.82      733.66     66.22 o 
  -9  15   1       97.86      100.87     26.86 o 
  -8  15   1        7.43       28.20     14.01 o 
  -7  15   1     1812.29     1795.72     59.19 o 
  -6  15   1     1111.80     1096.72     45.92 o 
  -5  15   1     4211.67     4313.79     83.34 o 
  -4  15   1       29.56       33.03     14.95 o 
  -3  15   1     5486.56     5338.59     91.87 o 
  -2  15   1     4824.67     4675.75     83.60 o 
  -1  15   1     4724.25     4515.93     63.59 o 
   0  15   1     1464.10     1471.69     34.32 o 
   1  15   1     1372.22     1425.96     32.23 o 
   2  15   1      911.44      902.79     29.61 o 
   3  15   1     1603.77     1689.90     37.83 o 
   4  15   1      519.31      512.82     21.09 o 
   5  15   1      827.67      835.72     25.71 o 
   6  15   1     1194.79     1224.78     35.23 o 
   7  15   1     2582.01     2565.07     61.80 o 
   8  15   1       78.24       63.93     18.25 o 
   9  15   1      719.39      762.71     62.84 o 
  10  15   1      823.10      910.07     71.89 o 
  11  15   1     2578.80     2847.43    113.67 o 
 -10  16   1      173.52      231.11     42.94 o 
  -9  16   1     3194.02     3262.06     70.24 o 
  -8  16   1      126.01      105.90     19.14 o 
  -7  16   1     1434.58     1442.82     65.79 o 
  -6  16   1      346.17      375.46     34.79 o 
  -5  16   1     1507.47     1528.26     49.28 o 
  -4  16   1     1219.10     1055.11     97.22 o 
  -3  16   1     4272.30     4196.85     81.44 o 
  -2  16   1        8.16       26.23     14.71 o 
  -1  16   1     1445.79     1448.28     45.19 o 
   0  16   1      237.44      242.99     18.46 o 
   1  16   1     6979.42     7037.56     81.51 o 
   2  16   1      853.18      842.82     32.57 o 
   3  16   1      182.22      217.47     18.02 o 
   4  16   1      222.47      203.56     18.26 o 
   5  16   1     5263.93     5387.95    106.80 o 
   6  16   1       11.14        8.33     12.08 o 
   7  16   1      556.22      576.74     32.35 o 
   8  16   1      407.65      391.40     38.18 o 
   9  16   1     1833.34     2001.69     89.99 o 
  10  16   1       48.26       28.13     42.53 o 
 -10  17   1        3.46        5.64     26.74 o 
  -9  17   1      490.59      456.29     32.56 o 
  -8  17   1        4.21      -14.03     14.03 o 
  -7  17   1     1333.22     1298.70     44.72 o 
  -6  17   1       96.43      102.51     18.63 o 
  -5  17   1     2451.63     2477.25     64.57 o 
  -4  17   1      102.45       50.48     25.50 o 
  -3  17   1     5071.88     4945.07     92.35 o 
  -2  17   1      455.13      488.63     32.42 o 
  -1  17   1     1552.71     1591.13     44.78 o 
   0  17   1      602.79      607.38     31.78 o 
   1  17   1     1643.95     1671.38     45.50 o 
   2  17   1      452.30      491.24     37.41 o 
   3  17   1     2789.79     2854.66     75.63 o 
   4  17   1       42.20       24.88     16.44 o 
   5  17   1      509.72      530.40     36.73 o 
   6  17   1       12.49        5.49     13.79 o 
   7  17   1     2128.20     2202.46     67.98 o 
   8  17   1       26.83       22.15     24.70 o 
   9  17   1      130.88      128.13     36.09 o 
  -9  18   1     1101.31     1104.37     47.42 o 
  -8  18   1     1265.14     1406.00     48.75 o 
  -7  18   1      802.83      827.68     55.49 o 
  -6  18   1       75.34       78.36     18.03 o 
  -5  18   1      573.38      605.69     46.27 o 
  -4  18   1     1227.20     1381.00     55.93 o 
  -3  18   1     2525.17     2529.26     65.08 o 
  -2  18   1      504.97      494.06     30.90 o 
  -1  18   1      669.63      628.67     36.32 o 
   0  18   1     1606.41     1732.01     74.09 o 
   1  18   1     2651.95     2693.93    102.65 o 
   2  18   1       92.81       88.23     37.74 o 
   3  18   1      696.37      622.41     79.49 o 
   4  18   1     1114.20     1209.06     67.42 o 
   5  18   1     2707.60     2674.62     68.83 o 
   6  18   1        0.76       -2.06     15.95 o 
   7  18   1      194.56      186.46     30.49 o 
   8  18   1      453.49      543.45     56.74 o 
  -8  19   1       41.11       67.76     19.39 o 
  -7  19   1      276.89      282.74     25.27 o 
  -6  19   1     1790.51     2022.72     51.28 o 
  -5  19   1      548.28      536.51     34.40 o 
  -4  19   1       30.10       12.65     15.43 o 
  -3  19   1      712.50      691.73     37.25 o 
  -2  19   1     2375.73     2541.32     86.98 o 
  -1  19   1      392.82      335.58     48.99 o 
   0  19   1        4.70      -20.80     20.80 o 
   1  19   1      342.38      404.90     50.02 o 
   2  19   1     3953.61     4201.66    215.56 o 
   3  19   1      928.53     1039.56    105.59 o 
   4  19   1      643.56      686.66     62.39 o 
   5  19   1      944.64      991.16    112.28 o 
   6  19   1     1278.88     1403.16     77.88 o 
   7  19   1      770.60      779.58     66.69 o 
  -6  20   1       96.62      110.65     22.00 o 
  -5  20   1      227.64      250.03     26.99 o 
  -4  20   1     2240.83     2358.02     91.02 o 
  -3  20   1      212.96      249.06     34.56 o 
  -2  20   1       79.00      102.32     26.32 o 
  -1  20   1       62.41        6.37     28.92 o 
   0  20   1     2170.62     2219.01     98.59 o 
   1  20   1        3.81       12.81     25.50 o 
   2  20   1      305.01      328.96     47.35 o 
   3  20   1       15.50        2.08     25.53 o 
   4  20   1     2092.39     2055.72     96.29 o 
   5  20   1      243.62      186.18     41.84 o 
   6  20   1      328.89      325.02     68.17 o 
  -4  21   1       11.53       14.92     33.57 o 
  -3  21   1      105.39       66.71     33.15 o 
  -2  21   1     2440.70     2531.39    109.35 o 
  -1  21   1      101.90      172.78     46.50 o 
   0  21   1       47.52       91.39     36.23 o 
   1  21   1      194.33      316.12    106.06 o 
   2  21   1     2528.08     2774.89    165.25 o 
   3  21   1      265.82      258.48     63.78 o 
   4  21   1      100.21      109.83     37.41 o 
  -1  22   1     1219.16     1527.47    100.94 o 
   0  22   1     1685.62     1859.32     97.64 o 
 -14   0   2        3.21       20.70     31.24 o 
 -12   0   2      458.06      524.50     64.24 o 
 -10   0   2      111.92      128.26     32.89 o 
  -8   0   2    30104.89    29882.95    412.90 o 
  -6   0   2     3010.81     3140.63    179.52 o 
  -4   0   2     5063.13     5016.72     67.99 o 
  -2   0   2    38925.27    40135.19    437.72 o 
   0   0   2    23125.00    24420.93    442.70 o 
   2   0   2    40095.66    40785.89   2580.61 o 
   4   0   2    38886.61    39195.07    530.38 o 
   6   0   2     3700.41     3576.36     82.18 o 
   8   0   2     3745.39     3685.13     94.16 o 
  10   0   2     1371.40     1330.41     94.19 o 
  12   0   2     4373.52     4391.90    125.60 o 
  14   0   2     1656.94     1819.92     87.77 o 
 -15   1   2      707.17      672.56     84.78 o 
 -14   1   2     2336.21     2323.74    213.78 o 
 -13   1   2        2.46      -18.37     18.37 o 
 -12   1   2     2345.07     2226.14     78.39 o 
 -11   1   2      987.81      997.18     51.31 o 
 -10   1   2    10819.63    10873.98    194.32 o 
  -9   1   2     1150.02     1081.31     33.93 o 
  -8   1   2      524.92      540.39     20.12 o 
  -7   1   2        3.31       15.27      6.76 o 
  -6   1   2    15272.16    15176.00    140.64 o 
  -5   1   2      386.43      379.92     14.06 o 
  -4   1   2     3483.64     3650.86     42.39 o 
  -3   1   2     1917.02     1923.92     25.15 o 
  -2   1   2     3384.72     3505.45     36.63 o 
  -1   1   2     4965.70     4984.08     46.13 o 
   0   1   2       56.56       64.01      3.93 o 
   1   1   2     2591.43     2659.71     26.82 o 
   2   1   2    90681.62    94511.42    792.33 o 
   3   1   2     1261.87     1303.55     20.38 o 
   4   1   2     2489.06     2484.17     93.83 o 
   5   1   2       33.45       32.86      9.42 o 
   6   1   2     7234.57     7005.33    104.69 o 
   7   1   2      481.07      500.02     25.22 o 
   8   1   2     3625.49     3706.51     66.52 o 
   9   1   2      836.13      866.95     49.04 o 
  10   1   2     1020.26      945.13     37.68 o 
  11   1   2      451.19      412.58     30.31 o 
  12   1   2     2341.49     2340.73     63.67 o 
  13   1   2      430.94      400.00     33.09 o 
  14   1   2     1470.69     1435.21     66.10 o 
 -15   2   2      150.49      121.53     34.85 o 
 -14   2   2      142.50       87.44     28.26 o 
 -13   2   2      665.14      606.52     50.36 o 
 -12   2   2     1604.49     1643.56     67.12 o 
 -11   2   2     1771.44     1682.40     53.65 o 
 -10   2   2        1.50        5.05     13.01 o 
  -9   2   2     1130.19     1216.58     28.18 o 
  -8   2   2     4896.69     4936.42     64.20 o 
  -7   2   2     8581.10     8745.28    103.62 o 
  -6   2   2      278.06      381.23     14.05 o 
  -5   2   2     2752.30     2860.51     34.78 o 
  -4   2   2    13373.06    14105.02    127.66 o 
  -3   2   2    12239.76    12551.98    112.38 o 
  -2   2   2     2057.98     2281.19     38.40 o 
  -1   2   2      103.99       93.36      7.01 o 
   0   2   2    17317.72    18489.82    132.99 o 
   1   2   2    14636.13    15359.01    148.32 o 
   2   2   2      206.01      237.21      8.74 o 
   3   2   2      221.25      260.72      9.33 o 
   4   2   2     8318.99     8477.44     82.91 o 
   5   2   2     6004.09     6023.61     67.07 o 
   6   2   2      225.14      211.43     11.30 o 
   7   2   2      206.09      222.76     18.04 o 
   8   2   2     1022.49      976.21     32.91 o 
   9   2   2     5989.95     5889.48     93.31 o 
  10   2   2     1054.13      995.23     37.66 o 
  11   2   2        7.61       14.82     15.85 o 
  12   2   2     1169.86     1214.58     47.50 o 
  13   2   2     1324.73     1382.67     51.72 o 
  14   2   2      278.56      249.60     34.05 o 
 -15   3   2     1858.93     1889.99    170.20 o 
 -14   3   2      692.85      679.79     55.76 o 
 -13   3   2      447.11      466.05     45.61 o 
 -12   3   2      375.55      391.12     38.14 o 
 -11   3   2     1815.91     1890.42     78.02 o 
 -10   3   2     1780.75     1707.54     50.99 o 
  -9   3   2     3130.76     3127.32     47.86 o 
  -8   3   2      481.54      449.37     18.55 o 
  -7   3   2     6634.12     6487.22     68.16 o 
  -6   3   2     2416.85     2268.68     32.04 o 
  -5   3   2     7550.46     7651.80     72.10 o 
  -4   3   2       45.54       41.52      6.27 o 
  -3   3   2     3215.88     3410.96     35.78 o 
  -2   3   2     9864.42    10421.04     93.40 o 
  -1   3   2    57329.93    59879.05    576.74 o 
   0   3   2    27580.89    29275.43    226.82 o 
   1   3   2    20422.14    21554.51    167.77 o 
   2   3   2     3179.78     3215.51     33.98 o 
   3   3   2    45861.93    48031.80    368.08 o 
   4   3   2     1297.09     1229.34     19.98 o 
   5   3   2      213.16      176.71      9.62 o 
   6   3   2     5811.14     6012.88     62.10 o 
   7   3   2     7065.38     7086.33     82.38 o 
   8   3   2     2621.46     2670.71     68.98 o 
   9   3   2      121.57      115.79     16.72 o 
  10   3   2       43.86        6.94     12.77 o 
  11   3   2     4449.83     4378.30     85.08 o 
  12   3   2      503.32      532.23     52.36 o 
  13   3   2       82.34       47.52     22.66 o 
  14   3   2      474.35      399.17     40.33 o 
 -15   4   2      810.51      930.78    107.48 o 
 -14   4   2      117.00       75.03     28.19 o 
 -13   4   2     4714.58     4639.15    102.64 o 
 -12   4   2       51.68       50.25     19.34 o 
 -11   4   2     2885.16     2792.10     83.14 o 
 -10   4   2       44.96       24.70     11.90 o 
  -9   4   2     5227.64     5445.37     70.62 o 
  -8   4   2       59.88       57.37      9.92 o 
  -7   4   2     2963.50     2677.65     38.01 o 
  -6   4   2       26.24       36.32      9.11 o 
  -5   4   2    17104.95    17997.37    163.62 o 
  -4   4   2     1080.05     1242.16     25.43 o 
  -3   4   2    13270.55    13425.79    112.45 o 
  -2   4   2     3620.71     3596.12     48.34 o 
  -1   4   2    14793.65    15197.67    122.87 o 
   0   4   2      571.65      557.76     11.67 o 
   1   4   2    22536.55    23240.85    198.56 o 
   2   4   2       83.84      146.03      8.65 o 
   3   4   2      494.29      426.53     12.18 o 
   4   4   2     2212.97     2175.02     26.78 o 
   5   4   2    10388.11    10281.89     86.78 o 
   6   4   2      386.41      454.07     13.64 o 
   7   4   2     1151.40     1194.89     31.99 o 
   8   4   2      666.12      746.93     33.61 o 
   9   4   2     7978.69     8071.34    136.77 o 
  10   4   2      360.82      310.78     31.39 o 
  11   4   2        0.58       20.88     16.35 o 
  12   4   2       31.58       19.06     18.38 o 
  13   4   2     1987.52     2001.69    104.23 o 
  14   4   2      141.21      145.53     29.39 o 
 -15   5   2     2591.44     2569.80    100.08 o 
 -14   5   2      226.38      228.33     66.80 o 
 -13   5   2     1008.14     1104.98     51.20 o 
 -12   5   2      526.40      525.26     37.28 o 
 -11   5   2     2644.68     2778.80    118.50 o 
 -10   5   2     1139.35     1125.33     30.29 o 
  -9   5   2     4525.36     4389.69     61.85 o 
  -8   5   2      101.12      108.56     11.09 o 
  -7   5   2     4585.52     4433.25     53.36 o 
  -6   5   2     1732.31     1680.51     40.52 o 
  -5   5   2    10033.69     9806.58     91.33 o 
  -4   5   2     3136.03     3256.38     38.30 o 
  -3   5   2     7682.80     7903.28     72.19 o 
  -2   5   2      797.98      651.46     12.47 o 
  -1   5   2    18998.73    19719.65    158.99 o 
   0   5   2      214.80      298.12     13.11 o 
   1   5   2     3317.59     3485.24     34.90 o 
   2   5   2        2.68       18.18      5.91 o 
   3   5   2     9027.64     9282.72     83.35 o 
   4   5   2      575.93      570.92     12.84 o 
   5   5   2     1460.30     1438.68     33.50 o 
   6   5   2      252.26      219.62     10.85 o 
   7   5   2     4854.66     4691.40     83.66 o 
   8   5   2     2241.24     2184.06     57.36 o 
   9   5   2       12.06       11.20     13.55 o 
  10   5   2      326.93      311.51     29.65 o 
  11   5   2     2693.76     2683.00     85.18 o 
  12   5   2       42.94       46.34     19.27 o 
  13   5   2      118.54      159.90     27.89 o 
  14   5   2        0.82      -18.84     18.84 o 
 -15   6   2      188.89       91.78     32.90 o 
 -14   6   2      205.13      188.05     35.24 o 
 -13   6   2     1096.03     1105.90     51.27 o 
 -12   6   2     2842.41     2868.10     74.75 o 
 -11   6   2      466.40      502.88     35.56 o 
 -10   6   2       56.93       57.50     11.66 o 
  -9   6   2      472.25      413.11     20.85 o 
  -8   6   2     3471.71     3424.65     47.86 o 
  -7   6   2     4981.56     4981.46     63.99 o 
  -6   6   2      495.05      541.32     16.30 o 
  -5   6   2     2623.89     2586.63     35.40 o 
  -4   6   2    22444.15    23137.44    190.35 o 
  -3   6   2    28917.23    29835.77    254.15 o 
  -2   6   2      747.53      657.09     16.13 o 
  -1   6   2     2349.09     2470.08     29.98 o 
   0   6   2    26525.24    27142.54    239.63 o 
   1   6   2     3460.94     3198.23     36.72 o 
   2   6   2     3177.81     3154.35     37.68 o 
   3   6   2      209.59      206.20     10.04 o 
   4   6   2     5244.44     5088.71     50.38 o 
   5   6   2    10381.83    10642.49     99.16 o 
   6   6   2     2036.14     1976.61     32.65 o 
   7   6   2      267.19      255.27     13.49 o 
   8   6   2     3668.84     3639.10     77.07 o 
   9   6   2     7926.76     7874.99    137.25 o 
  10   6   2      587.37      540.24     37.27 o 
  11   6   2       20.93       39.11     19.15 o 
  12   6   2      347.47      330.35     33.19 o 
  13   6   2      633.97      675.38     81.60 o 
  14   6   2      682.94      702.43     62.84 o 
 -15   7   2      780.64      780.42     95.06 o 
 -14   7   2     3117.37     3014.32     85.17 o 
 -13   7   2       94.52      135.91     24.52 o 
 -12   7   2       19.57       39.60     18.28 o 
 -11   7   2      264.97      305.21     28.51 o 
 -10   7   2     4372.87     4385.52     70.79 o 
  -9   7   2      343.47      394.90     21.37 o 
  -8   7   2      661.20      718.55     26.55 o 
  -7   7   2     2022.89     2021.16     32.50 o 
  -6   7   2     8786.45     8542.74     86.36 o 
  -5   7   2     1106.26      972.14     21.11 o 
  -4   7   2       63.04       74.35      8.39 o 
  -3   7   2      594.59      673.76     22.49 o 
  -2   7   2     9022.08     8855.64     98.78 o 
  -1   7   2     4738.83     5020.85     56.62 o 
   0   7   2     3928.30     3985.99     44.49 o 
   1   7   2      272.50      279.39     13.66 o 
   2   7   2    14134.87    13801.22    109.40 o 
   3   7   2     5682.74     5744.49     51.92 o 
   4   7   2     1759.54     1837.31     25.55 o 
   5   7   2     2488.22     2656.72     37.88 o 
   6   7   2     7205.28     7061.15     74.61 o 
   7   7   2     2689.30     2611.75     39.06 o 
   8   7   2     1722.71     1673.10     51.13 o 
   9   7   2      107.92      141.44     21.08 o 
  10   7   2     1386.72     1375.33     58.58 o 
  11   7   2     1339.63     1343.79     81.01 o 
  12   7   2     1920.98     1948.81     66.82 o 
  13   7   2       23.96       34.57     26.06 o 
  14   7   2      230.51      235.04     34.86 o 
 -14   8   2      269.56      216.06     41.66 o 
 -13   8   2        3.66       -5.82     14.85 o 
 -12   8   2     4232.55     4245.07     84.90 o 
 -11   8   2      451.22      440.01     29.92 o 
 -10   8   2       76.54       69.95     12.43 o 
  -9   8   2      268.60      249.99     15.64 o 
  -8   8   2     5332.34     5298.33     61.73 o 
  -7   8   2       31.84       37.88      8.59 o 
  -6   8   2      759.38      824.89     21.72 o 
  -5   8   2      756.19      792.42     18.13 o 
  -4   8   2    17694.73    18124.55    142.41 o 
  -3   8   2     3005.55     3639.12     49.40 o 
  -2   8   2     2353.17     2425.84     33.20 o 
  -1   8   2      246.27      317.48     12.94 o 
   0   8   2     8194.74     8081.69     78.37 o 
   1   8   2      323.84      365.43     16.70 o 
   2   8   2     3135.53     3009.27     36.08 o 
   3   8   2       78.27      109.80      9.00 o 
   4   8   2     8677.83     8603.76     73.78 o 
   5   8   2        8.78       21.04      7.33 o 
   6   8   2     2269.34     2275.80     36.69 o 
   7   8   2      153.01      170.90     14.97 o 
   8   8   2     5611.04     5572.08    123.35 o 
   9   8   2        4.92       12.00     16.58 o 
  10   8   2     2486.10     2476.83     69.49 o 
  11   8   2        7.58      -15.38     15.38 o 
  12   8   2     1446.80     1391.22     57.00 o 
  13   8   2        0.35       -1.89     19.27 o 
 -14   9   2     2223.00     2296.85    113.68 o 
 -13   9   2      179.57      174.28     48.45 o 
 -12   9   2       15.31      -14.54     20.08 o 
 -11   9   2       76.70       76.86     17.36 o 
 -10   9   2     2669.55     2894.11     49.77 o 
  -9   9   2      239.38      224.00     15.37 o 
  -8   9   2      275.14      324.37     17.08 o 
  -7   9   2       35.19       37.22      8.96 o 
  -6   9   2    10601.22    10588.08     95.44 o 
  -5   9   2     2689.54     2739.94     35.75 o 
  -4   9   2     2594.46     2722.75     38.10 o 
  -3   9   2      254.68      199.51     19.25 o 
  -2   9   2    20988.23    21678.39    200.82 o 
  -1   9   2     2078.27     2073.79     31.45 o 
   0   9   2     4687.28     4882.05     55.19 o 
   1   9   2      249.10      219.17     12.59 o 
   2   9   2     6618.15     6319.98     61.98 o 
   3   9   2     2963.58     2870.72     42.81 o 
   4   9   2      733.75      756.06     17.16 o 
   5   9   2        4.05       -1.64      7.10 o 
   6   9   2     5387.18     5162.47     58.69 o 
   7   9   2     1334.84     1313.14     29.32 o 
   8   9   2      687.61      701.52     38.78 o 
   9   9   2        0.69       -9.35     14.76 o 
  10   9   2     2318.40     2500.40     70.10 o 
  11   9   2      286.88      323.16     33.06 o 
  12   9   2     1435.40     1544.78     72.93 o 
  13   9   2        3.22      -18.28     18.28 o 
 -14  10   2      331.48      225.89     43.48 o 
 -13  10   2      794.25      925.68     73.72 o 
 -12  10   2     2867.70     2562.71    178.50 o 
 -11  10   2      915.90      991.93     73.99 o 
 -10  10   2       45.91       45.55     15.43 o 
  -9  10   2     4189.77     3996.51     55.26 o 
  -8  10   2     3271.07     3112.98     42.48 o 
  -7  10   2     2189.57     2106.64     32.84 o 
  -6  10   2       42.02       19.84     11.69 o 
  -5  10   2      927.08      870.02     20.05 o 
  -4  10   2     8736.22     8624.79     87.29 o 
  -3  10   2     2760.98     2595.47     42.38 o 
  -2  10   2       65.26       93.02      9.86 o 
  -1  10   2      249.93      237.79     13.33 o 
   0  10   2    10908.81    10693.81    102.36 o 
   1  10   2     1803.50     1640.51     39.17 o 
   2  10   2     4195.87     4128.25     51.42 o 
   3  10   2     3393.83     3523.22     43.82 o 
   4  10   2    10664.29    10621.63     81.32 o 
   5  10   2     3122.00     2916.57     41.20 o 
   6  10   2     3240.12     3136.08     44.13 o 
   7  10   2        1.09        3.59      8.45 o 
   8  10   2     3593.80     3585.58     69.51 o 
   9  10   2      317.04      287.06     28.52 o 
  10  10   2     1856.24     1818.47     60.03 o 
  11  10   2        5.39       22.95     18.56 o 
  12  10   2     1045.80     1161.46     55.48 o 
  13  10   2      978.42     1106.69     76.51 o 
 -13  11   2     1004.97     1083.41     87.98 o 
 -12  11   2        8.91       -1.78     23.75 o 
 -11  11   2     2592.33     2757.86    104.73 o 
 -10  11   2      329.02      343.24     31.42 o 
  -9  11   2      372.31      378.16     25.26 o 
  -8  11   2      187.22      149.59     17.40 o 
  -7  11   2     1304.00     1345.81     32.38 o 
  -6  11   2     2651.49     2559.71     37.57 o 
  -5  11   2     5254.35     5066.91     61.90 o 
  -4  11   2        4.84       15.08      7.71 o 
  -3  11   2      446.89      377.99     16.65 o 
  -2  11   2     3111.96     3185.43     52.67 o 
  -1  11   2     6107.56     5792.46     65.95 o 
   0  11   2      563.11      493.27     18.70 o 
   1  11   2       19.61       17.30      8.65 o 
   2  11   2     7062.54     6918.80     74.81 o 
   3  11   2     4857.46     4662.08     54.15 o 
   4  11   2      316.18      299.22     14.07 o 
   5  11   2     1487.89     1467.28     27.87 o 
   6  11   2       69.13       78.79     10.48 o 
   7  11   2     6150.42     6025.07     69.13 o 
   8  11   2       67.69       74.85     17.03 o 
   9  11   2      141.18      126.00     21.18 o 
  10  11   2       57.46       55.96     19.80 o 
  11  11   2     1576.59     1699.44     59.37 o 
  12  11   2      774.92      737.83     49.87 o 
 -13  12   2     1128.95     1068.38     82.05 o 
 -12  12   2       97.25        5.57     62.41 o 
 -11  12   2     2130.84     2089.40     92.71 o 
 -10  12   2      142.67      124.30     18.66 o 
  -9  12   2     2808.34     2751.87     58.55 o 
  -8  12   2     1616.88     1450.40     41.18 o 
  -7  12   2     4750.04     4678.44     75.51 o 
  -6  12   2       12.60       27.04     14.05 o 
  -5  12   2     1869.65     1687.39     46.14 o 
  -4  12   2       27.65       19.12      8.30 o 
  -3  12   2     5901.88     5584.24     78.85 o 
  -2  12   2       90.32       97.82     13.77 o 
  -1  12   2     5294.71     5212.42     63.27 o 
   0  12   2        2.15        3.28      8.28 o 
   1  12   2     8370.70     8233.52     88.21 o 
   2  12   2       97.04      102.65     13.73 o 
   3  12   2     2789.78     2781.76     43.61 o 
   4  12   2      807.61      810.59     21.77 o 
   5  12   2    13639.62    13117.28    113.01 o 
   6  12   2       20.96        9.58      8.70 o 
   7  12   2       16.42       10.16     10.15 o 
   8  12   2       37.73       41.58     14.27 o 
   9  12   2     2442.40     2444.06     96.45 o 
  10  12   2        1.20       -7.73     14.33 o 
  11  12   2        0.17        1.63     14.95 o 
  12  12   2        2.89        2.50     21.79 o 
 -12  13   2       52.44       95.05     34.78 o 
 -11  13   2     3987.40     4111.82    134.22 o 
 -10  13   2      378.39      375.26     28.74 o 
  -9  13   2      787.21      854.13     53.93 o 
  -8  13   2      574.03      617.73     32.33 o 
  -7  13   2     1506.56     1468.55     44.67 o 
  -6  13   2      594.40      616.54     34.70 o 
  -5  13   2     6497.28     6194.83     99.86 o 
  -4  13   2      623.80      610.41     37.42 o 
  -3  13   2     5142.98     5112.46     72.19 o 
  -2  13   2     3595.93     3544.25     65.42 o 
  -1  13   2    10970.85    10820.12    109.92 o 
   0  13   2      188.12      218.51     15.72 o 
   1  13   2     2135.61     2072.19     38.14 o 
   2  13   2        0.81        6.72      8.66 o 
   3  13   2     4466.17     4397.76     55.51 o 
   4  13   2        4.52       -8.45      8.45 o 
   5  13   2      228.60      219.05     15.64 o 
   6  13   2      226.28      216.42     16.32 o 
   7  13   2     5290.74     5301.02     67.85 o 
   8  13   2       44.59       26.85     13.51 o 
   9  13   2       28.48       -1.80     12.96 o 
  10  13   2       36.08       44.70     18.11 o 
  11  13   2     2495.99     2620.03    177.48 o 
 -12  14   2     1689.52     1659.17    263.07 o 
 -11  14   2      295.37      354.86     49.42 o 
 -10  14   2       39.13       21.30     15.07 o 
  -9  14   2     4387.48     4142.02    117.08 o 
  -8  14   2      843.60      959.62     39.37 o 
  -7  14   2     3054.86     3126.09     63.07 o 
  -6  14   2        3.78        3.85     14.25 o 
  -5  14   2      784.96      756.36     45.57 o 
  -4  14   2      988.98     1004.12     60.18 o 
  -3  14   2     1362.81     1371.75     42.70 o 
  -2  14   2      697.34      714.04     59.62 o 
  -1  14   2     1043.16     1000.38     27.68 o 
   0  14   2      364.83      366.59     19.58 o 
   1  14   2     5340.38     5358.00     68.87 o 
   2  14   2     1615.81     1593.75     33.64 o 
   3  14   2      499.06      474.24     20.69 o 
   4  14   2      841.06      906.66     25.79 o 
   5  14   2     4371.94     4397.28     59.26 o 
   6  14   2      653.95      660.36     28.35 o 
   7  14   2       24.46       23.77     10.98 o 
   8  14   2      778.02      842.68     37.89 o 
   9  14   2      713.45      698.92     46.55 o 
  10  14   2      333.76      392.85     92.75 o 
  11  14   2      124.67      104.03     35.50 o 
 -11  15   2      316.98      337.61    106.10 o 
 -10  15   2     1415.22     1498.03     47.71 o 
  -9  15   2      605.06      597.26     34.82 o 
  -8  15   2       10.84       16.20     13.49 o 
  -7  15   2      148.44      148.14     19.45 o 
  -6  15   2     2365.14     2364.33     61.15 o 
  -5  15   2     1024.61     1071.02     74.11 o 
  -4  15   2       52.63       68.43     16.71 o 
  -3  15   2       19.93       31.14     14.97 o 
  -2  15   2    13905.04    13923.62    177.75 o 
  -1  15   2     2456.30     2444.45     58.05 o 
   0  15   2      647.09      657.59     34.63 o 
   1  15   2      591.92      628.30     25.93 o 
   2  15   2     2264.40     2294.34     41.79 o 
   3  15   2     1404.18     1304.23     38.11 o 
   4  15   2      524.65      543.85     23.37 o 
   5  15   2       80.72       99.77     14.40 o 
   6  15   2     2589.39     2681.69     51.06 o 
   7  15   2      604.77      584.52     34.01 o 
   8  15   2      699.69      751.24     59.94 o 
   9  15   2       62.17       83.59     29.61 o 
  10  15   2     2484.44     2891.33    171.03 o 
 -11  16   2       19.05       44.43     31.65 o 
 -10  16   2       28.63       12.51     20.31 o 
  -9  16   2       11.65       12.79     15.01 o 
  -8  16   2     4841.71     4862.26     86.83 o 
  -7  16   2       33.03       28.93     14.83 o 
  -6  16   2      188.92      201.73     30.99 o 
  -5  16   2       64.34       85.79     20.23 o 
  -4  16   2     5069.23     4976.69     92.48 o 
  -3  16   2      122.03      102.13     19.21 o 
  -2  16   2       83.29      124.88     19.14 o 
  -1  16   2      423.86      448.85     30.82 o 
   0  16   2     4156.22     4356.52    107.07 o 
   1  16   2      846.89      808.44     39.43 o 
   2  16   2      622.22      634.44     29.27 o 
   3  16   2       68.99       51.17     13.91 o 
   4  16   2     2546.17     2594.64     49.42 o 
   5  16   2      287.15      278.99     20.50 o 
   6  16   2     2130.66     2265.21     60.43 o 
   7  16   2       33.62        5.40     15.21 o 
   8  16   2     2406.89     2425.19     95.32 o 
   9  16   2      131.85      150.55     35.40 o 
  10  16   2      477.88      581.72     60.12 o 
 -10  17   2     1426.41     1485.90     73.57 o 
  -9  17   2        9.78        3.16     16.43 o 
  -8  17   2        6.97        8.79     15.38 o 
  -7  17   2       42.62        5.13     14.72 o 
  -6  17   2     3574.35     3371.20     78.26 o 
  -5  17   2      193.61      237.64     25.98 o 
  -4  17   2      618.39      646.69     37.94 o 
  -3  17   2       30.56      -13.86     13.86 o 
  -2  17   2     6168.00     5680.52    100.57 o 
  -1  17   2       75.86       33.40     16.97 o 
   0  17   2      651.50      658.84     46.70 o 
   1  17   2      119.39       82.71     20.32 o 
   2  17   2     3313.33     3364.93     83.34 o 
   3  17   2      350.09      416.80     36.26 o 
   4  17   2     1094.62     1107.83     62.72 o 
   5  17   2       12.35       -7.86     14.58 o 
   6  17   2     1878.58     1921.20     69.35 o 
   7  17   2        7.61      -21.07     21.07 o 
   8  17   2     1136.24     1110.14    102.86 o 
   9  17   2        0.14      -25.30     25.30 o 
  -9  18   2      486.37      569.66     37.15 o 
  -8  18   2     1914.22     1976.30     56.85 o 
  -7  18   2      917.22     1013.31     64.68 o 
  -6  18   2      191.83      227.51     27.09 o 
  -5  18   2      376.36      358.76     52.55 o 
  -4  18   2     1468.23     1377.70     56.60 o 
  -3  18   2      336.84      474.98     34.74 o 
  -2  18   2      244.20      236.44     26.53 o 
  -1  18   2       85.29       45.94     17.70 o 
   0  18   2     2566.39     2516.06     59.27 o 
   1  18   2     2057.60     2291.99     55.77 o 
   2  18   2      528.51      428.59     48.85 o 
   3  18   2      168.32      171.66     61.15 o 
   4  18   2     1216.90     1211.66     70.46 o 
   5  18   2     1301.42     1328.14     72.99 o 
   6  18   2      913.30      930.41     69.01 o 
   7  18   2      350.19      393.31     49.15 o 
   8  18   2     1098.77     1076.08    117.05 o 
  -8  19   2      112.38      117.49     22.12 o 
  -7  19   2      596.63      635.50     38.19 o 
  -6  19   2     1045.62     1034.38     52.48 o 
  -5  19   2     2172.22     2153.03     73.79 o 
  -4  19   2        7.41       -2.38     15.87 o 
  -3  19   2      475.47      512.50     36.12 o 
  -2  19   2     2056.51     1980.40     59.72 o 
  -1  19   2     1555.88     1695.77     57.83 o 
   0  19   2       28.39       18.99     20.30 o 
   1  19   2      500.02      514.57     54.74 o 
   2  19   2     2124.85     2026.91     92.49 o 
   3  19   2     1982.96     2236.08     95.92 o 
   4  19   2       80.25       33.63     29.50 o 
   5  19   2       28.82       15.44     27.11 o 
   6  19   2     1257.76     1285.20     84.10 o 
   7  19   2     1223.95     1240.26    117.04 o 
  -6  20   2       30.68       47.88     18.78 o 
  -5  20   2     1475.92     1587.30    120.50 o 
  -4  20   2      638.74      625.33     42.31 o 
  -3  20   2     1475.47     1714.24     52.80 o 
  -2  20   2       70.84      106.95     25.82 o 
  -1  20   2      884.98      801.11     54.84 o 
   0  20   2       94.71       96.92     26.99 o 
   1  20   2     3315.32     3371.30    123.05 o 
   2  20   2      114.62      163.82     51.31 o 
   3  20   2      129.59      192.57     41.55 o 
   4  20   2        3.78       25.96     29.55 o 
   5  20   2     1900.10     1961.78     94.41 o 
  -4  21   2       51.10       34.09     23.88 o 
  -3  21   2      932.43      867.45     59.26 o 
  -2  21   2       14.18       -2.79     21.89 o 
  -1  21   2     1338.98     1553.08     68.68 o 
   0  21   2       23.36       37.75     30.28 o 
   1  21   2     1236.03     1332.97     90.79 o 
   2  21   2      340.27      408.68    107.53 o 
   3  21   2     2627.09     1666.11    122.95 o 
 -15   0   3      735.64      633.59     78.75 o 
 -13   0   3      162.18      111.05     37.85 o 
 -11   0   3      634.20      573.21     62.57 o 
  -9   0   3     3781.67     3591.84     81.37 o 
  -7   0   3    26187.06    28214.92    390.68 o 
  -5   0   3    17990.57    18528.03    211.60 o 
  -3   0   3    40268.68    42155.81    456.92 o 
  -1   0   3    10331.85    11741.89    135.43 o 
   1   0   3       31.79       28.12     11.34 o 
   3   0   3      208.90      199.88     26.42 o 
   5   0   3    33694.59    34310.50    478.73 o 
   7   0   3      831.44      756.58     70.78 o 
   9   0   3    11226.18    11359.23    211.28 o 
  11   0   3      843.36      863.42     75.42 o 
  13   0   3     1726.29     1879.81    117.87 o 
 -16   1   3       15.92       37.98     29.13 o 
 -15   1   3     1009.70      893.03     78.98 o 
 -14   1   3      662.98      678.64     55.62 o 
 -13   1   3     2002.18     1935.50     86.93 o 
 -12   1   3       31.03        7.40     17.97 o 
 -11   1   3     6314.90     5906.29    130.86 o 
 -10   1   3     2457.16     2458.87     47.64 o 
  -9   1   3     6203.37     6204.49    139.07 o 
  -8   1   3      107.97       95.07     11.72 o 
  -7   1   3     1643.50     1701.14     46.11 o 
  -6   1   3     1065.99     1014.24     29.98 o 
  -5   1   3    20173.25    20426.83    200.57 o 
  -4   1   3     1422.62     1629.97     25.22 o 
  -3   1   3     3757.02     3867.91     43.14 o 
  -2   1   3     4351.50     4594.67     43.69 o 
  -1   1   3    17901.24    18973.34    150.48 o 
   0   1   3     5862.73     6372.77     55.55 o 
   1   1   3     2623.27     2977.49     34.13 o 
   2   1   3    17156.72    17922.96    157.57 o 
   3   1   3    53154.53    56189.44    518.07 o 
   4   1   3      342.82      333.09     27.91 o 
   5   1   3      311.60      255.00     17.02 o 
   6   1   3       17.84       20.34     10.36 o 
   7   1   3     8113.90     7991.92    107.86 o 
   8   1   3        1.52       -9.57      9.57 o 
   9   1   3     1152.85     1150.95     38.94 o 
  10   1   3       88.28      110.27     17.76 o 
  11   1   3     6143.94     6333.07    108.28 o 
  12   1   3      373.37      364.48     31.90 o 
  13   1   3        2.00      -15.28     15.28 o 
  14   1   3       22.63       21.52     19.82 o 
 -15   2   3     1438.46     1644.14     78.25 o 
 -14   2   3        0.33       40.70     46.93 o 
 -13   2   3     1418.43     1363.66     64.83 o 
 -12   2   3      765.50      697.37     50.17 o 
 -11   2   3      665.17      655.50     58.56 o 
 -10   2   3       17.37        7.22     10.72 o 
  -9   2   3     1358.91     1353.23     33.52 o 
  -8   2   3     3683.43     3548.91     55.71 o 
  -7   2   3     9238.78     9602.09    111.62 o 
  -6   2   3     3287.82     3471.52     46.41 o 
  -5   2   3     5105.75     5617.75     63.41 o 
  -4   2   3     8881.18     9177.30     90.72 o 
  -3   2   3    11475.47    12217.93    100.60 o 
  -2   2   3      278.74      244.60      8.16 o 
  -1   2   3     5424.97     5759.16     64.80 o 
   0   2   3     3207.64     3022.64     54.48 o 
   1   2   3    24203.54    27015.63    228.72 o 
   2   2   3    20159.70    21351.90    186.37 o 
   3   2   3     2554.50     2591.39     32.37 o 
   4   2   3     2107.36     1971.96     43.00 o 
   5   2   3     6064.44     6065.20     75.31 o 
   6   2   3     6701.52     7034.02    140.31 o 
   7   2   3      331.69      305.27     20.94 o 
   8   2   3     3927.78     3858.71     69.95 o 
   9   2   3     1177.78     1082.70     37.79 o 
  10   2   3     3363.02     3380.68     74.16 o 
  11   2   3       27.44       35.22     16.37 o 
  12   2   3     2850.82     2801.48     71.18 o 
  13   2   3      825.09      896.10     48.50 o 
  14   2   3     1601.98     1734.77     70.34 o 
 -15   3   3      279.99      206.90     36.76 o 
 -14   3   3     2925.43     2890.58     98.93 o 
 -13   3   3      824.95      704.85     53.41 o 
 -12   3   3       72.75       65.32     23.04 o 
 -11   3   3      127.83       84.46     25.55 o 
 -10   3   3    15680.85    15583.36    173.47 o 
  -9   3   3     1602.54     1580.98     33.13 o 
  -8   3   3      508.10      559.28     25.92 o 
  -7   3   3      370.03      422.86     16.92 o 
  -6   3   3     9644.95     9415.37     88.35 o 
  -5   3   3    11603.86    12028.88    128.83 o 
  -4   3   3      487.94      467.80     23.43 o 
  -3   3   3     2852.34     3156.55     46.55 o 
  -2   3   3    14145.96    14610.65    130.73 o 
  -1   3   3     4999.57     5475.73     49.03 o 
   0   3   3     2644.61     2527.07     26.04 o 
   1   3   3        6.23        1.94      4.37 o 
   2   3   3    42253.51    44006.25    337.94 o 
   3   3   3    11238.17    11535.49     99.75 o 
   4   3   3     7312.49     7134.13     67.65 o 
   5   3   3        5.38       15.69      9.16 o 
   6   3   3     5332.74     5345.89     71.63 o 
   7   3   3     1104.31      996.63     32.29 o 
   8   3   3     1266.77     1371.77     40.08 o 
   9   3   3      533.42      513.87     30.37 o 
  10   3   3      810.80      789.79     50.11 o 
  11   3   3      918.26     1040.06     43.83 o 
  12   3   3     2882.35     2898.55     72.35 o 
  13   3   3       68.60       62.29     22.73 o 
  14   3   3      598.70      514.55     99.70 o 
 -15   4   3        8.39       -4.05     25.54 o 
 -14   4   3       26.16       45.97     25.18 o 
 -13   4   3       20.72        7.06     20.88 o 
 -12   4   3     3975.07     3926.71    178.34 o 
 -11   4   3      661.85      632.29     47.35 o 
 -10   4   3      402.26      376.31     20.41 o 
  -9   4   3       24.59       25.12      9.29 o 
  -8   4   3    14316.57    14579.08    133.22 o 
  -7   4   3       51.03       69.38      8.76 o 
  -6   4   3      340.57      324.39     14.66 o 
  -5   4   3     1495.66     1658.88     25.92 o 
  -4   4   3    25421.68    26773.59    214.61 o 
  -3   4   3       75.92       86.26      7.52 o 
  -2   4   3     1745.69     1694.45     31.55 o 
  -1   4   3       76.56       78.32      9.43 o 
   0   4   3    21068.13    21343.32    170.10 o 
   1   4   3      370.22      329.41     17.61 o 
   2   4   3    22907.09    23897.79    189.94 o 
   3   4   3       93.59       98.32      7.69 o 
   4   4   3     4499.49     4273.48     46.95 o 
   5   4   3     1735.13     1706.31     26.99 o 
   6   4   3     4722.77     4709.59     53.57 o 
   7   4   3       39.05       22.70     14.18 o 
   8   4   3     2141.25     2299.27     52.56 o 
   9   4   3      123.59      108.81     16.83 o 
  10   4   3     3133.88     3058.85     67.59 o 
  11   4   3       44.89       54.24     17.14 o 
  12   4   3      871.40      907.21     59.33 o 
  13   4   3       41.02       18.41     20.26 o 
  14   4   3      653.18      774.29     54.43 o 
 -15   5   3       18.91      -21.15     24.90 o 
 -14   5   3     4072.99     4144.57    121.73 o 
 -13   5   3      201.88      234.04     47.36 o 
 -12   5   3      127.16      155.43     28.74 o 
 -11   5   3      103.28      144.66     20.73 o 
 -10   5   3     8996.86     9343.64    108.23 o 
  -9   5   3      562.80      545.34     21.77 o 
  -8   5   3       80.57       97.63     10.23 o 
  -7   5   3      721.28      678.38     20.55 o 
  -6   5   3     7880.44     7499.41     76.12 o 
  -5   5   3     2016.37     1918.17     28.52 o 
  -3   5   3     1361.11     1552.19     21.17 o 
  -2   5   3     9496.79     9590.91    109.55 o 
  -1   5   3     3004.61     2895.45     27.70 o 
   0   5   3     5629.95     5686.27     75.32 o 
   1   5   3     3090.84     3191.47     40.03 o 
   2   5   3     5836.47     5630.47     56.20 o 
   3   5   3     2375.25     2539.36     33.22 o 
   4   5   3     2327.46     2356.96     32.58 o 
   5   5   3      592.51      607.44     17.49 o 
   6   5   3     2159.90     1981.96     31.72 o 
   7   5   3      962.56      913.23     42.89 o 
   8   5   3     2868.40     2852.48     68.26 o 
   9   5   3      103.09       81.94     16.39 o 
  10   5   3      690.47      680.34     36.87 o 
  11   5   3      402.49      385.22     35.00 o 
  12   5   3     1816.13     1772.66     64.40 o 
  13   5   3        9.44       19.68     20.35 o 
  14   5   3      219.22      203.25     33.60 o 
 -15   6   3      956.31      950.96     97.89 o 
 -14   6   3       91.08       69.77     28.07 o 
 -13   6   3      914.21      796.78     81.42 o 
 -12   6   3     3762.45     3813.09    152.98 o 
 -11   6   3     2975.15     2765.27    103.18 o 
 -10   6   3     1494.10     1440.00     32.83 o 
  -9   6   3     4772.51     4666.48     57.20 o 
  -8   6   3     5459.20     5377.52     60.55 o 
  -7   6   3     7788.67     7625.63     74.89 o 
  -6   6   3      573.87      631.50     18.25 o 
  -5   6   3     4214.22     4626.20     51.85 o 
  -4   6   3    18884.61    19872.66    165.40 o 
  -3   6   3     7692.21     7642.94     63.12 o 
  -2   6   3     6783.58     6894.36     86.67 o 
  -1   6   3     4606.60     5040.45     63.51 o 
   0   6   3    10973.84    11234.64    108.41 o 
   1   6   3    20162.96    20711.56    187.06 o 
   2   6   3      487.32      455.86     16.73 o 
   3   6   3       68.31       81.39      8.33 o 
   4   6   3     4675.38     4671.60     58.59 o 
   5   6   3     5411.34     5097.93     58.80 o 
   6   6   3     1349.65     1388.56     27.45 o 
   7   6   3      327.71      290.36     17.99 o 
   8   6   3     4457.85     4412.65     88.87 o 
   9   6   3     2237.32     2173.15     62.23 o 
  10   6   3     5408.84     5218.76    106.90 o 
  11   6   3      320.62      313.52     32.20 o 
  12   6   3     1101.79     1205.34     58.43 o 
  13   6   3      812.23      788.64     53.04 o 
 -15   7   3      856.34      859.99     74.52 o 
 -14   7   3      418.92      521.84     56.92 o 
 -13   7   3     1258.45     1333.75     58.87 o 
 -12   7   3       15.02       18.78     14.13 o 
 -11   7   3     1055.31     1143.00     54.30 o 
 -10   7   3      549.23      572.17     24.35 o 
  -9   7   3     3911.76     3857.30     51.49 o 
  -8   7   3       31.68        7.63      7.86 o 
  -7   7   3     3532.89     3559.32     48.19 o 
  -6   7   3     1575.59     1657.29     28.96 o 
  -5   7   3     3958.91     3778.30     75.82 o 
  -4   7   3       96.30      142.38      7.61 o 
  -3   7   3      472.20      377.63     11.02 o 
  -2   7   3     2625.55     2651.51     36.64 o 
  -1   7   3     8639.48     8229.94     69.12 o 
   0   7   3    13971.26    14973.89    117.68 o 
   1   7   3        5.53       13.84      8.55 o 
   2   7   3     3783.42     3797.72     48.93 o 
   3   7   3     8661.56     8436.90     82.29 o 
   4   7   3      803.01      786.00     20.20 o 
   5   7   3       73.69       84.18     10.55 o 
   6   7   3     2084.32     2005.13     37.37 o 
   7   7   3     4985.74     4956.03     91.72 o 
   8   7   3      661.58      645.57     53.87 o 
   9   7   3       39.75       13.91     16.38 o 
  10   7   3     1331.73     1207.91     49.11 o 
  11   7   3     1170.44     1061.62     53.02 o 
  12   7   3      901.67      942.12     79.26 o 
  13   7   3      232.60      192.78     30.97 o 
 -14   8   3        0.12       -9.65     26.16 o 
 -13   8   3     2945.74     3070.73    112.33 o 
 -12   8   3        5.72      -23.97     31.91 o 
 -11   8   3     5499.61     5471.39     93.30 o 
 -10   8   3      348.42      303.39     17.99 o 
  -9   8   3     1139.74     1113.53     26.98 o 
  -8   8   3     1927.35     1959.40     34.02 o 
  -7   8   3     7604.68     7419.91     80.58 o 
  -6   8   3       84.11       86.81      9.92 o 
  -5   8   3     3391.64     3463.36     39.26 o 
  -4   8   3       20.32       29.37      9.76 o 
  -3   8   3    12065.25    12211.20    108.77 o 
  -2   8   3     2646.59     2828.19     36.90 o 
  -1   8   3     2742.26     2989.30     37.16 o 
   0   8   3        7.24        9.16      5.22 o 
   1   8   3    15787.14    15692.18    125.71 o 
   2   8   3     1666.97     1762.21     31.69 o 
   3   8   3      366.65      379.24     17.61 o 
   4   8   3        5.78       16.01      7.57 o 
   5   8   3     7261.23     7217.45     71.60 o 
   6   8   3       10.51       18.00      9.36 o 
   7   8   3       73.47       58.01     13.90 o 
   8   8   3       88.75      108.63     19.60 o 
   9   8   3     9657.19     9817.15    157.85 o 
  10   8   3      602.33      541.13     39.10 o 
  11   8   3      128.78      153.09     25.94 o 
  12   8   3      176.86      190.05     28.90 o 
  13   8   3     2673.66     2797.79     86.76 o 
 -14   9   3       48.22       65.36     34.17 o 
 -13   9   3     2129.46     2285.42    182.94 o 
 -12   9   3       67.65       37.02     37.26 o 
 -11   9   3     1902.77     2074.16    180.86 o 
 -10   9   3      420.27      480.46     27.43 o 
  -9   9   3     2938.21     2975.29     45.40 o 
  -8   9   3      825.98      792.71     23.22 o 
  -7   9   3     3411.41     3305.46     49.11 o 
  -6   9   3     1866.42     1745.76     28.15 o 
  -5   9   3     6822.28     6677.68     63.96 o 
  -4   9   3      879.35      937.98     26.80 o 
  -3   9   3     3611.76     3658.25     43.47 o 
  -2   9   3     1502.87     1414.52     24.38 o 
  -1   9   3    17659.94    17244.98    149.42 o 
   0   9   3       69.67       66.36      7.52 o 
   1   9   3      898.01      920.44     19.26 o 
   2   9   3       23.43        9.73      7.71 o 
   3   9   3     5796.32     5922.71     71.60 o 
   4   9   3      854.06      905.58     29.28 o 
   5   9   3      317.05      298.85     16.80 o 
   6   9   3      909.04      871.07     25.60 o 
   7   9   3     9334.57     9201.70    109.83 o 
   8   9   3     2470.44     2373.43     64.06 o 
   9   9   3       21.04       24.99     16.36 o 
  10   9   3        0.75        2.14     16.67 o 
  11   9   3     3498.61     3787.95     94.34 o 
  12   9   3       41.83       50.53     32.75 o 
  13   9   3      183.25      169.78     47.08 o 
 -14  10   3        2.73       51.89     31.08 o 
 -13  10   3     1295.83     1225.79     84.43 o 
 -12  10   3      878.31      845.88     67.22 o 
 -11  10   3     1078.61     1014.86     70.18 o 
 -10  10   3       91.48       85.64     16.06 o 
  -9  10   3       53.72       52.94     13.75 o 
  -8  10   3     1888.16     1742.45     42.74 o 
  -7  10   3     4902.79     4781.17     69.14 o 
  -6  10   3      103.90       92.49      9.72 o 
  -5  10   3     1045.34     1022.33     23.16 o 
  -4  10   3     2981.89     2711.26     40.26 o 
  -3  10   3     8041.96     8048.97     80.61 o 
  -2  10   3     1467.54     1454.28     28.13 o 
  -1  10   3     1511.88     1451.15     26.38 o 
   0  10   3     3495.15     3339.32     39.55 o 
   1  10   3    11158.12    11072.60     97.10 o 
   2  10   3      352.16      295.60     14.88 o 
   3  10   3      960.74      926.36     25.77 o 
   4  10   3     1868.56     1765.12     33.06 o 
   5  10   3     7477.27     7497.79     83.77 o 
   6  10   3     1827.17     1869.93     36.83 o 
   7  10   3      973.93      961.26     32.09 o 
   8  10   3     1380.83     1380.09     43.55 o 
   9  10   3     3204.82     3203.10     69.97 o 
  10  10   3      737.38      709.63     45.30 o 
  11  10   3        1.31        0.68     18.81 o 
  12  10   3       35.81       29.79     21.67 o 
 -13  11   3     1649.07     1833.52     91.63 o 
 -12  11   3       92.53       80.17     30.86 o 
 -11  11   3      929.40      997.77     72.45 o 
 -10  11   3     2349.42     2285.90     53.39 o 
  -9  11   3     1041.99     1050.69     38.04 o 
  -8  11   3      127.56      125.80     17.09 o 
  -7  11   3     2794.86     2694.98     60.51 o 
  -6  11   3    10902.15    10424.09    140.13 o 
  -5  11   3     2034.74     1907.51     49.43 o 
  -4  11   3     2256.44     2180.14     43.53 o 
  -3  11   3      632.33      630.63     18.72 o 
  -2  11   3     6398.33     6210.13     68.62 o 
  -1  11   3      516.57      491.41     17.96 o 
   0  11   3     3752.03     3643.64     48.49 o 
   1  11   3      558.47      561.84     17.97 o 
   2  11   3     4181.12     3972.54     51.35 o 
   3  11   3     1363.81     1312.03     35.08 o 
   4  11   3      384.90      347.49     18.29 o 
   5  11   3      924.00      905.96     26.04 o 
   6  11   3     6948.32     6913.09     82.24 o 
   7  11   3      143.05      149.86     16.78 o 
   8  11   3     3238.81     3211.79     67.62 o 
   9  11   3      104.23      117.81     26.81 o 
  10  11   3     1701.73     1596.71     51.95 o 
  11  11   3      165.29      160.11     25.28 o 
  12  11   3      924.55      956.77     50.84 o 
 -13  12   3        0.35        7.42     25.60 o 
 -12  12   3     3176.25     3252.21    120.40 o 
 -11  12   3        8.42       10.83     19.87 o 
 -10  12   3      196.37      192.57     21.07 o 
  -9  12   3      379.06      361.20     25.76 o 
  -8  12   3     5694.73     5642.38     87.48 o 
  -7  12   3     1193.63     1105.20     39.61 o 
  -6  12   3      991.58     1053.64     38.78 o 
  -5  12   3      252.30      205.42     21.30 o 
  -4  12   3     7367.64     6951.05    104.91 o 
  -3  12   3       18.65       36.53     16.29 o 
  -2  12   3     1771.28     1737.80     31.88 o 
  -1  12   3      241.51      235.42     15.28 o 
   0  12   3     5788.27     5465.38     65.26 o 
   1  12   3       50.15       49.33      9.29 o 
   2  12   3      107.97      125.11     11.85 o 
   3  12   3      355.25      362.47     18.52 o 
   4  12   3     2252.80     2259.32     38.07 o 
   5  12   3      931.22      903.09     25.61 o 
   6  12   3     8110.15     8042.09     87.17 o 
   7  12   3        9.26       18.92     12.37 o 
   8  12   3      861.92      844.11     40.80 o 
   9  12   3      137.98      133.90     22.47 o 
  10  12   3      608.49      579.65     37.81 o 
  11  12   3       62.29       50.52     31.69 o 
 -13  13   3       90.69      157.90     39.96 o 
 -12  13   3       22.05       51.50     30.56 o 
 -11  13   3       93.83      116.79     26.95 o 
 -10  13   3     2715.84     2784.70     62.67 o 
  -9  13   3      783.81      745.05     36.23 o 
  -8  13   3       97.74       68.97     16.94 o 
  -7  13   3      590.71      625.71     42.14 o 
  -6  13   3     6907.09     6633.88    106.86 o 
  -5  13   3       55.14       68.23     19.29 o 
  -4  13   3     2530.88     2440.88     57.56 o 
  -3  13   3     1407.31     1395.41     42.71 o 
  -2  13   3     7787.62     7425.12    109.53 o 
  -1  13   3     2428.90     2455.14     45.70 o 
   0  13   3     4277.89     4250.06     57.03 o 
   1  13   3        2.79       -5.70      7.84 o 
   2  13   3     5119.87     4980.53     62.51 o 
   3  13   3        6.47       17.99      9.20 o 
   4  13   3     2552.42     2560.51     42.07 o 
   5  13   3        0.10        0.44      9.80 o 
   6  13   3     1816.58     1858.96     37.39 o 
   7  13   3      429.63      450.13     24.71 o 
   8  13   3     4296.47     4357.89     75.71 o 
   9  13   3       96.38      113.65     18.96 o 
  10  13   3      754.00      726.16     38.33 o 
  11  13   3       66.88       59.83     21.44 o 
 -12  14   3     1792.43     1882.00     96.38 o 
 -11  14   3     1294.56     1449.59     71.05 o 
 -10  14   3       83.32       60.78     17.56 o 
  -9  14   3      181.04      181.73     21.84 o 
  -8  14   3     6389.02     5961.15     94.48 o 
  -7  14   3      611.24      636.83     39.64 o 
  -6  14   3      445.32      441.52     32.40 o 
  -5  14   3      428.24      406.99     45.01 o 
  -4  14   3     6068.24     5799.30     99.31 o 
  -3  14   3      603.20      569.16     34.19 o 
  -2  14   3       29.34       17.06     14.95 o 
  -1  14   3       11.27       -3.25     13.86 o 
   0  14   3     6346.05     6128.01    134.68 o 
   1  14   3     5829.32     5695.05     86.13 o 
   2  14   3       35.72       42.43     10.45 o 
   3  14   3        1.12       -2.79      8.46 o 
   4  14   3     2163.58     2195.02     39.81 o 
   5  14   3      768.97      755.46     29.75 o 
   6  14   3     1878.37     1902.40     52.20 o 
   7  14   3        3.03        4.58     11.78 o 
   8  14   3     1179.17     1252.75     53.90 o 
   9  14   3      513.04      511.52     32.14 o 
  10  14   3      267.33      251.80     33.87 o 
 -11  15   3      937.13     1028.83     64.67 o 
 -10  15   3     1889.95     2017.28     86.71 o 
  -9  15   3     2373.42     2358.40     59.14 o 
  -8  15   3      140.50      150.10     20.44 o 
  -7  15   3     1005.66      943.42     45.80 o 
  -6  15   3      652.19      691.08     41.55 o 
  -5  15   3     2016.93     1916.47     62.86 o 
  -4  15   3      337.65      328.79     27.65 o 
  -3  15   3      181.67      162.77     21.52 o 
  -2  15   3      232.85      220.77     23.12 o 
  -1  15   3     6653.51     6752.61    107.29 o 
   0  15   3     1326.55     1256.14     42.48 o 
   1  15   3      876.76      884.05     46.52 o 
   2  15   3      678.57      734.34     28.86 o 
   3  15   3     2913.05     3002.99     51.65 o 
   4  15   3      643.40      675.17     28.38 o 
   5  15   3       51.31       62.38     13.34 o 
   6  15   3     1036.68     1041.66     33.44 o 
   7  15   3     1597.43     1704.93     46.25 o 
   8  15   3      773.91      851.23     38.91 o 
   9  15   3        0.20        5.57     24.10 o 
  10  15   3      565.74      633.53     76.02 o 
 -11  16   3     1359.74     1506.32    128.82 o 
 -10  16   3       22.55       19.05     17.22 o 
  -9  16   3     1229.88     1215.55     47.47 o 
  -8  16   3        1.31       -5.16     13.72 o 
  -7  16   3     2311.75     2247.80     68.66 o 
  -6  16   3      104.56      132.54     21.45 o 
  -5  16   3      521.59      459.94     62.58 o 
  -4  16   3        3.07        4.76     14.21 o 
  -3  16   3     3470.91     3631.21     76.93 o 
  -2  16   3        0.19        6.77     14.62 o 
  -1  16   3      776.66      654.67     36.70 o 
   0  16   3      284.83      259.24     25.36 o 
   1  16   3     5876.82     5886.89    100.18 o 
   2  16   3       29.59       27.55     17.29 o 
   3  16   3      114.83      117.12     20.02 o 
   4  16   3        9.58       18.45     12.90 o 
   5  16   3     4091.02     4172.75     73.97 o 
   6  16   3      601.72      614.48     33.14 o 
   7  16   3       38.77       51.46     26.92 o 
   8  16   3       50.90       53.08     28.26 o 
   9  16   3     3265.12     3487.30    119.71 o 
 -10  17   3        7.93       28.60     17.57 o 
  -9  17   3     1987.64     2039.81     57.61 o 
  -8  17   3       15.38       17.62     16.00 o 
  -7  17   3     1597.80     1561.06     72.73 o 
  -6  17   3        2.61       -0.62     16.19 o 
  -5  17   3     3767.30     3554.11     91.69 o 
  -4  17   3       96.71       98.02     20.60 o 
  -3  17   3      479.21      410.98     31.64 o 
  -2  17   3       53.60       21.65     15.68 o 
  -1  17   3     5554.66     5419.03     98.36 o 
   0  17   3      187.62      208.42     38.33 o 
   1  17   3      719.55      668.95     45.63 o 
   2  17   3       15.24       -1.22     14.91 o 
   3  17   3     3310.66     3111.33     71.07 o 
   4  17   3       49.11       63.95     18.11 o 
   5  17   3       54.83       71.56     22.07 o 
   6  17   3      119.36      106.12     31.86 o 
   7  17   3     2741.30     2849.95    105.91 o 
   8  17   3        0.85       12.39     38.25 o 
  -9  18   3      610.05      584.82     38.20 o 
  -8  18   3     1103.78     1214.45     49.93 o 
  -7  18   3     1203.00     1099.29     53.28 o 
  -6  18   3      549.98      610.50     40.54 o 
  -5  18   3      266.74      245.76     28.24 o 
  -4  18   3      566.57      620.17     39.27 o 
  -3  18   3     1712.86     1664.80     54.60 o 
  -2  18   3       29.01       31.94     17.20 o 
  -1  18   3      283.63      272.29     27.86 o 
   0  18   3      970.04     1041.64     46.87 o 
   1  18   3     4421.34     4283.24    100.85 o 
   2  18   3      491.94      441.66     40.01 o 
   3  18   3        0.57       -1.81     17.04 o 
   4  18   3     1704.38     1698.40     80.80 o 
   5  18   3     1750.16     1812.06     84.59 o 
   6  18   3      161.47      219.05     39.92 o 
   7  18   3        3.99       31.64     38.82 o 
  -8  19   3        5.01      -11.06     18.10 o 
  -7  19   3      427.85      581.84     41.81 o 
  -6  19   3     1690.86     1739.23     59.78 o 
  -5  19   3      320.99      326.07     31.87 o 
  -4  19   3      622.00      586.81     39.74 o 
  -3  19   3      195.67      157.73     25.05 o 
  -2  19   3     2694.16     2769.25     71.93 o 
  -1  19   3     1151.55     1069.71     50.95 o 
   0  19   3      430.97      418.55     33.66 o 
   1  19   3        8.41       11.38     16.17 o 
   2  19   3     1578.68     1706.58    129.66 o 
   3  19   3     1178.79     1193.05     97.50 o 
   4  19   3     2507.67     2678.37    106.16 o 
   5  19   3        8.26        5.35     27.77 o 
   6  19   3      712.46      861.03     99.85 o 
  -6  20   3      475.88      409.45     36.16 o 
  -5  20   3      244.73      268.13     30.20 o 
  -4  20   3     2764.61     2944.78     79.46 o 
  -3  20   3      475.19      425.43     36.64 o 
  -2  20   3      186.39      207.18     29.58 o 
  -1  20   3       70.70       64.36     21.47 o 
   0  20   3     2639.33     2691.89     87.57 o 
   1  20   3      121.07       66.42     25.29 o 
   2  20   3      810.53      745.39     95.00 o 
   3  20   3       25.68       -1.91     25.71 o 
   4  20   3     1379.25     1443.35     82.86 o 
   5  20   3       26.62       -0.14     27.01 o 
  -4  21   3      231.18      246.81     30.86 o 
  -3  21   3        3.22        4.60     26.92 o 
  -2  21   3     1842.49     1936.18     77.91 o 
  -1  21   3       31.28       17.31     22.81 o 
   0  21   3      112.69      125.94     28.79 o 
   1  21   3        7.29        8.05     29.16 o 
   2  21   3     1629.92     1497.25    271.29 o 
   3  21   3       96.87      156.21     40.73 o 
 -16   0   4     3461.16     3539.56    167.31 o 
 -14   0   4        2.92      -14.26     28.13 o 
 -12   0   4     1898.10     1623.52     92.88 o 
 -10   0   4      248.64      293.01     29.25 o 
  -8   0   4     7621.91     7820.47    138.16 o 
  -6   0   4      186.53      121.07     13.44 o 
  -4   0   4    44911.18    47075.79    514.10 o 
  -2   0   4    14319.46    14816.50    171.68 o 
   0   0   4     3107.85     3664.22     53.22 o 
   2   0   4     3982.48     3672.22     55.24 o 
   4   0   4    14775.93    15527.81    183.32 o 
   6   0   4    15859.66    15770.67    365.51 o 
   8   0   4      738.75      652.62     45.87 o 
  10   0   4     4566.18     4592.15    123.19 o 
  12   0   4      274.06      284.61     41.48 o 
  14   0   4     2946.01     2941.19    115.38 o 
 -16   1   4        1.05       23.16     28.43 o 
 -15   1   4       85.54       99.42     30.77 o 
 -14   1   4     4002.23     4020.42    116.32 o 
 -13   1   4     1136.98      994.46     61.69 o 
 -12   1   4     1449.57     1353.51    133.05 o 
 -11   1   4      691.97      684.36     28.68 o 
 -10   1   4     8694.96     8536.81    109.36 o 
  -9   1   4     2713.06     2704.44     49.88 o 
  -8   1   4      995.86      916.95     40.33 o 
  -7   1   4       20.57       48.01      8.67 o 
  -6   1   4    11422.70    11932.27     98.70 o 
  -5   1   4      808.06      745.84     21.08 o 
  -4   1   4    20520.44    21965.54    195.13 o 
  -3   1   4      458.70      588.98     19.22 o 
  -2   1   4    11874.11    12355.40    106.29 o 
  -1   1   4      791.52      776.40     19.66 o 
   0   1   4    21566.82    22385.53    175.75 o 
   1   1   4     7662.59     7873.60    122.61 o 
   2   1   4    23832.97    24666.28    238.20 o 
   3   1   4     6465.16     6784.66     71.24 o 
   4   1   4    18543.48    19738.22    173.67 o 
   5   1   4       17.05        8.17      8.29 o 
   6   1   4     9757.27     9851.38    173.21 o 
   7   1   4     1796.37     1679.20     42.56 o 
   8   1   4     3267.07     3230.25     64.67 o 
   9   1   4      753.19      706.47     49.88 o 
  10   1   4      510.10      501.80     41.79 o 
  11   1   4      919.79      834.47     42.89 o 
  12   1   4     2143.28     2349.46     67.51 o 
  13   1   4      232.33      215.18     27.81 o 
  14   1   4       25.85       68.55     23.84 o 
 -16   2   4     1219.59     1095.37     74.08 o 
 -15   2   4      456.92      477.21     51.06 o 
 -14   2   4      135.06      103.07     29.21 o 
 -13   2   4     1378.88     1263.56     61.41 o 
 -12   2   4     2592.52     2703.96     85.39 o 
 -11   2   4      262.43      282.92     20.88 o 
 -10   2   4      200.24      195.64     18.51 o 
  -9   2   4      550.25      557.45     24.77 o 
  -8   2   4     3802.03     3988.63     55.28 o 
  -7   2   4    12978.54    13207.87    131.76 o 
  -6   2   4     2276.20     2243.93     40.61 o 
  -5   2   4     1914.29     2366.00     31.92 o 
  -4   2   4    15828.03    16826.01    138.24 o 
  -3   2   4    11494.94    12120.22    103.80 o 
  -2   2   4     4356.41     4466.30     44.27 o 
  -1   2   4       70.51       79.20      9.27 o 
   0   2   4     2304.30     2170.29     26.50 o 
   1   2   4    20740.48    21384.01    170.03 o 
   2   2   4     1991.64     2045.22     26.90 o 
   3   2   4      216.93      212.44      9.66 o 
   4   2   4     8550.57     8719.91     90.28 o 
   5   2   4     8322.51     7927.32    116.48 o 
   6   2   4      555.97      526.06     39.28 o 
   7   2   4      829.97      803.94     47.98 o 
   8   2   4     1216.40     1159.80     37.76 o 
   9   2   4     3245.27     3262.34     68.30 o 
  10   2   4     1898.58     1869.80     53.07 o 
  11   2   4       62.09       83.03     18.98 o 
  12   2   4       48.62       41.75     18.59 o 
  13   2   4      289.18      277.82     30.89 o 
  14   2   4      428.83      395.20     36.38 o 
 -15   3   4     1295.57     1372.68     71.42 o 
 -14   3   4      742.89      741.77     57.30 o 
 -13   3   4     1114.41     1132.49     58.27 o 
 -12   3   4      196.93      218.84     31.43 o 
 -11   3   4     2865.68     2868.85     65.85 o 
 -10   3   4     2254.13     2214.18     47.03 o 
  -9   3   4     6462.74     6439.27     79.60 o 
  -8   3   4       23.24       26.60      9.32 o 
  -7   3   4     4349.43     4343.22     53.61 o 
  -6   3   4       49.33       47.22      8.26 o 
  -5   3   4     9158.56     8922.21     93.09 o 
  -4   3   4     1187.70     1165.20     21.21 o 
  -3   3   4     3311.48     3457.54     66.50 o 
  -2   3   4    15531.43    16172.01    183.12 o 
  -1   3   4    19285.22    19942.94    172.64 o 
   0   3   4     1416.53     1394.14     19.17 o 
   1   3   4     2006.16     2303.79     28.79 o 
   2   3   4     2641.11     2939.69     34.69 o 
   3   3   4    27401.81    27530.85    220.31 o 
   4   3   4      364.99      396.89     12.75 o 
   5   3   4     2476.40     2638.63     52.38 o 
   6   3   4      346.61      327.97     15.02 o 
   7   3   4     2512.20     2571.04     76.98 o 
   8   3   4        2.78       -7.42     10.83 o 
   9   3   4       85.76       64.49     15.71 o 
  10   3   4      100.94       85.81     17.62 o 
  11   3   4     2451.69     2479.16     64.67 o 
  12   3   4      850.93      911.71     47.30 o 
  13   3   4      128.47       82.00     22.37 o 
 -15   4   4     2191.23     2112.66    103.35 o 
 -14   4   4      155.44      214.29     35.34 o 
 -13   4   4     1724.62     1729.99     71.37 o 
 -12   4   4      241.40      212.89     31.16 o 
 -11   4   4     4974.60     5026.74     79.29 o 
 -10   4   4       22.30       29.79     10.89 o 
  -9   4   4     1458.75     1544.51     32.47 o 
  -8   4   4      457.77      396.48     18.25 o 
  -7   4   4    21974.07    21729.09    579.51 o 
  -6   4   4      156.40      174.77     13.66 o 
  -5   4   4     1366.35     1311.01     28.87 o 
  -4   4   4     2304.95     2722.68     37.76 o 
  -3   4   4    17199.11    17737.83    239.68 o 
  -2   4   4       91.72       87.30     10.16 o 
  -1   4   4     4688.86     5098.64     68.15 o 
   0   4   4     1306.34     1335.14     20.32 o 
   1   4   4    21538.80    21829.24    175.04 o 
   2   4   4     2608.79     2522.54     30.30 o 
   3   4   4     1095.07     1190.62     21.45 o 
   4   4   4     7573.81     8013.20     77.46 o 
   5   4   4    18069.06    18041.08    154.30 o 
   6   4   4        0.04        8.91      7.78 o 
   7   4   4       47.01       55.60     12.98 o 
   8   4   4      187.00      178.11     22.37 o 
   9   4   4     5281.88     5198.53     90.48 o 
  10   4   4       16.44       25.14     14.80 o 
  11   4   4      173.73      176.83     23.40 o 
  12   4   4        8.52      -14.74     14.74 o 
  13   4   4     1639.96     1797.81     69.96 o 
 -15   5   4     1706.11     1714.41     87.41 o 
 -14   5   4      359.43      355.29     36.25 o 
 -13   5   4     2687.03     2671.11     76.47 o 
 -12   5   4       13.12      -14.12     14.12 o 
 -11   5   4     1176.53     1249.21     37.65 o 
 -10   5   4      226.81      194.54     20.00 o 
  -9   5   4     3267.10     3288.52     53.47 o 
  -8   5   4      293.14      284.99     21.88 o 
  -7   5   4        3.04       18.31     10.52 o 
  -6   5   4      747.34      658.46     20.82 o 
  -5   5   4     9188.57     8784.97    110.75 o 
  -4   5   4       22.42       37.77      7.35 o 
  -3   5   4     1972.02     2103.47     39.87 o 
  -2   5   4      532.30      438.54     18.79 o 
  -1   5   4    13834.67    13642.34    127.27 o 
   0   5   4      235.33      171.33      8.54 o 
   1   5   4       48.56       54.58      6.88 o 
   2   5   4     5410.14     5510.06     61.50 o 
   3   5   4    13138.06    13098.00    115.79 o 
   4   5   4        5.08       28.60      6.72 o 
   5   5   4       20.04       43.59      7.41 o 
   6   5   4       50.43       24.42      9.11 o 
   7   5   4     2466.03     2465.76     53.49 o 
   8   5   4       32.18       13.29     11.90 o 
   9   5   4       13.86        4.29     11.90 o 
  10   5   4      637.33      581.16     35.51 o 
  11   5   4     3367.66     3386.94     77.29 o 
  12   5   4        1.16      -16.82     16.82 o 
  13   5   4      121.59      116.91     26.96 o 
 -15   6   4      986.57      948.93    100.14 o 
 -14   6   4        8.38       16.35     32.05 o 
 -13   6   4     1944.87     1912.99     76.66 o 
 -12   6   4     1393.31     1356.95     71.40 o 
 -11   6   4     2450.00     2468.22     50.08 o 
 -10   6   4      170.37      158.08     15.37 o 
  -9   6   4     1434.18     1498.12     33.20 o 
  -8   6   4     4643.63     4524.38     54.09 o 
  -7   6   4     5257.09     5193.78     60.95 o 
  -6   6   4      392.84      433.13     18.33 o 
  -5   6   4       56.91       60.20      8.50 o 
  -4   6   4     6592.27     6900.32     96.15 o 
  -3   6   4    16906.06    17826.58    192.07 o 
  -2   6   4     6851.01     7124.54     90.71 o 
  -1   6   4     1705.51     2060.95     25.90 o 
   0   6   4    11046.26    11173.19    109.73 o 
   1   6   4    17176.45    17634.14    161.39 o 
   2   6   4     8139.49     8251.33     78.75 o 
   3   6   4     1427.72     1481.03     24.40 o 
   4   6   4      317.23      282.51     20.25 o 
   5   6   4     3920.57     3822.67     48.07 o 
   6   6   4     2596.23     2518.28     40.35 o 
   7   6   4       13.83        3.77     11.36 o 
   8   6   4     2060.71     1980.82     66.90 o 
   9   6   4     2878.95     2884.08     64.73 o 
  10   6   4     1923.41     1840.74     62.00 o 
  11   6   4      474.47      470.80     39.16 o 
  12   6   4      281.25      275.79     34.31 o 
  13   6   4     1217.86     1328.74     65.98 o 
 -15   7   4      493.38      494.72     59.05 o 
 -14   7   4     1669.28     1720.46    188.74 o 
 -13   7   4      302.69      384.82     46.85 o 
 -12   7   4       28.46       63.52     45.07 o 
 -11   7   4      567.32      601.98     36.28 o 
 -10   7   4     6471.82     6428.39     73.90 o 
  -9   7   4      714.08      693.90     22.40 o 
  -8   7   4     2423.67     2411.62     37.43 o 
  -7   7   4      290.13      293.60     15.24 o 
  -6   7   4    10232.29    10056.31     97.34 o 
  -5   7   4     4122.55     4074.81     41.79 o 
  -4   7   4      636.30      513.48     16.56 o 
  -3   7   4     1978.79     2127.04     43.10 o 
  -2   7   4    10709.88    10458.73    124.60 o 
  -1   7   4     7598.69     7904.73     80.73 o 
   0   7   4     3170.07     2918.50     40.82 o 
   1   7   4     1603.29     1692.32     32.93 o 
   2   7   4     5232.48     5163.88     61.99 o 
   3   7   4     7403.16     7494.41     76.63 o 
   4   7   4     4796.71     4609.83     55.37 o 
   5   7   4      211.57      239.11     15.04 o 
   6   7   4     4220.72     4211.19     59.41 o 
   7   7   4     3118.51     3149.18     72.21 o 
   8   7   4     5230.17     5267.87    107.41 o 
   9   7   4      946.44      914.47     48.12 o 
  10   7   4      170.75      165.22     26.07 o 
  11   7   4     1234.68     1264.79     99.75 o 
  12   7   4      792.87      811.12     57.02 o 
  13   7   4       89.43       90.81     27.25 o 
 -15   8   4       24.31       23.58     29.93 o 
 -14   8   4       15.15       45.35     28.52 o 
 -13   8   4      187.57      198.20     42.71 o 
 -12   8   4     6084.09     5895.22    156.91 o 
 -11   8   4       12.45       13.76     15.86 o 
 -10   8   4     1159.21     1176.77     37.19 o 
  -9   8   4      191.00      206.79     16.94 o 
  -8   8   4     5575.33     5473.41     66.99 o 
  -7   8   4      149.75      187.31     13.05 o 
  -6   8   4     3235.89     3062.16     41.67 o 
  -5   8   4        0.15       -2.71      4.79 o 
  -4   8   4     6343.46     6366.51    116.66 o 
  -3   8   4        8.13       22.49     11.20 o 
  -2   8   4     7554.39     7642.96    117.74 o 
  -1   8   4      585.16      651.12     15.03 o 
   0   8   4    12409.51    12644.45    114.22 o 
   1   8   4      108.85      132.37     13.80 o 
   2   8   4     9438.21     9276.71    109.13 o 
   3   8   4     1195.15     1220.68     25.75 o 
   4   8   4     2992.02     3007.30     43.37 o 
   5   8   4      838.92      834.84     29.47 o 
   6   8   4     4060.15     4070.71     55.72 o 
   7   8   4        0.49      -12.36     12.36 o 
   8   8   4     1589.44     1603.33     53.84 o 
   9   8   4      116.09       86.85     21.08 o 
  10   8   4     2486.05     2517.48     73.73 o 
  11   8   4       22.08        4.91     19.04 o 
  12   8   4      172.43      186.45     30.33 o 
  13   8   4       25.41      -11.63     28.12 o 
 -14   9   4     2773.98     3057.67    118.23 o 
 -13   9   4       25.34       51.64     27.19 o 
 -12   9   4       72.03       31.67     25.06 o 
 -11   9   4       52.62       55.48     15.36 o 
 -10   9   4     4264.07     4059.85     83.18 o 
  -9   9   4      464.45      483.59     26.87 o 
  -8   9   4       16.71       39.56     14.58 o 
  -7   9   4      527.66      480.43     28.78 o 
  -6   9   4     4943.81     4811.16     57.21 o 
  -5   9   4     1047.67      988.23     19.91 o 
  -4   9   4     5913.14     6254.21     91.95 o 
  -3   9   4      602.98      628.45     28.18 o 
  -2   9   4     8308.84     8153.30     91.40 o 
  -1   9   4     2397.57     2246.81     31.53 o 
   0   9   4     4636.77     4514.62     52.57 o 
   1   9   4        5.34       -6.34      7.77 o 
   2   9   4     7086.99     6934.24     89.52 o 
   3   9   4      964.03      899.22     24.98 o 
   4   9   4     5077.75     5061.52     61.62 o 
   5   9   4      537.37      537.97     21.65 o 
   6   9   4     4713.36     4603.76     61.40 o 
   7   9   4     4001.38     3813.92     71.93 o 
   8   9   4     4724.57     4518.15     94.61 o 
   9   9   4      521.39      499.01     46.10 o 
  10   9   4      856.72      778.13     47.73 o 
  11   9   4      178.80      188.20     28.97 o 
  12   9   4     2320.37     2372.20    104.20 o 
 -14  10   4        0.30        5.13     28.88 o 
 -13  10   4      272.94      355.27     52.07 o 
 -12  10   4     2290.73     2079.46     91.10 o 
 -11  10   4     3170.62     3122.94     85.64 o 
 -10  10   4      178.01      201.97     20.71 o 
  -9  10   4       38.56       50.71     15.52 o 
  -8  10   4     2195.63     2253.99     55.32 o 
  -7  10   4      534.18      525.55     33.74 o 
  -6  10   4     3766.02     3781.63     71.43 o 
  -5  10   4     2209.06     2111.40     57.89 o 
  -4  10   4     4230.23     4198.50     72.95 o 
  -3  10   4     5675.08     5508.54     67.39 o 
  -2  10   4     2746.50     2736.27     31.28 o 
  -1  10   4      883.97      998.61     18.32 o 
   0  10   4     8427.18     8484.39     85.69 o 
   1  10   4     3421.59     3206.25     44.56 o 
   2  10   4     4417.13     4518.51     63.93 o 
   3  10   4      374.91      407.83     25.76 o 
   4  10   4     2082.71     2084.58     37.14 o 
   5  10   4     3768.30     3656.21     52.34 o 
   6  10   4     4430.16     4300.12     73.11 o 
   7  10   4        0.57       -1.42     13.36 o 
   8  10   4      339.73      312.25     27.01 o 
   9  10   4      947.13      931.60     44.15 o 
  10  10   4     1383.38     1447.49     51.00 o 
  11  10   4      703.69      705.58     48.19 o 
  12  10   4       63.75       77.48     26.40 o 
 -14  11   4      479.71      486.46     80.55 o 
 -13  11   4     2035.96     2003.03     95.92 o 
 -12  11   4       32.97       55.11     28.85 o 
 -11  11   4      648.77      578.42     32.97 o 
 -10  11   4     2172.90     2170.10     65.76 o 
  -9  11   4     4720.46     4740.63     79.40 o 
  -8  11   4      398.86      376.57     28.13 o 
  -7  11   4     2874.15     2783.90     62.67 o 
  -6  11   4     4462.48     4225.91     78.12 o 
  -5  11   4     6022.29     5848.94    150.93 o 
  -4  11   4      337.04      373.69     25.44 o 
  -3  11   4      732.42      769.10     32.26 o 
  -2  11   4     2715.48     2692.61     47.12 o 
  -1  11   4    12916.48    12751.38    107.67 o 
   0  11   4     2105.37     2079.65     34.24 o 
   1  11   4      548.34      530.56     19.61 o 
   2  11   4      545.87      503.07     21.60 o 
   3  11   4     2508.98     2498.51     45.09 o 
   4  11   4      796.54      775.75     28.36 o 
   5  11   4       45.96       44.47     10.32 o 
   6  11   4     1333.52     1326.53     35.25 o 
   7  11   4     6326.74     6147.00     98.77 o 
   8  11   4       17.47        8.95     15.36 o 
   9  11   4        0.93        2.08     16.18 o 
  10  11   4       69.24       39.44     22.11 o 
  11  11   4     1046.43     1095.13     76.57 o 
 -13  12   4     1145.75     1215.07    122.86 o 
 -12  12   4       21.54       31.60     27.34 o 
 -11  12   4     1704.45     1765.09     50.25 o 
 -10  12   4      134.05      134.61     19.34 o 
  -9  12   4      610.28      622.29     32.91 o 
  -8  12   4       15.94       23.79     15.20 o 
  -7  12   4     1515.07     1500.68     47.40 o 
  -6  12   4      410.75      417.32     28.46 o 
  -5  12   4      993.27      950.40     45.45 o 
  -4  12   4      276.41      265.70     23.42 o 
  -3  12   4    10550.68    10362.57    138.68 o 
  -2  12   4       20.07        4.36     12.55 o 
  -1  12   4        2.29       -9.15     12.18 o 
   0  12   4        5.00        9.57      8.69 o 
   1  12   4     9311.77     9108.24     95.79 o 
   2  12   4        1.38       -0.54      9.79 o 
   3  12   4      131.84      130.01     14.54 o 
   4  12   4      122.46       99.92     12.81 o 
   5  12   4     1891.83     1849.82     33.03 o 
   6  12   4       10.38       -2.94     10.02 o 
   7  12   4      106.52       94.00     18.54 o 
   8  12   4      227.62      227.51     32.96 o 
   9  12   4     2649.84     2811.73     68.40 o 
  10  12   4      222.67      261.09     34.89 o 
  11  12   4      437.24      389.49     35.69 o 
 -13  13   4     1779.85     1919.14     97.78 o 
 -12  13   4        0.42      -18.55     18.55 o 
 -11  13   4      959.65      906.93     42.84 o 
 -10  13   4      366.94      406.74     29.06 o 
  -9  13   4     4488.54     4375.05    110.77 o 
  -8  13   4      609.50      590.98     36.01 o 
  -7  13   4     2247.72     2200.15     68.48 o 
  -6  13   4      955.75      962.08     40.55 o 
  -5  13   4     7418.66     6659.95    252.63 o 
  -4  13   4       22.18       18.91     14.39 o 
  -3  13   4      149.10      150.35     19.67 o 
  -2  13   4     1211.83     1263.88     44.05 o 
  -1  13   4    11103.89    11081.16    146.30 o 
   0  13   4      397.32      394.38     27.35 o 
   1  13   4      502.72      507.16     25.80 o 
   2  13   4       43.86       42.17     11.77 o 
   3  13   4     8881.86     8840.21    105.74 o 
   4  13   4      245.30      257.55     19.57 o 
   5  13   4      112.73      118.77     13.33 o 
   6  13   4       48.78       71.94     12.68 o 
   7  13   4     6570.22     6472.86     95.11 o 
   8  13   4      102.93      114.92     19.98 o 
   9  13   4       49.44       56.39     18.75 o 
  10  13   4       77.45       64.85     21.66 o 
  11  13   4     1303.62     1440.32     66.26 o 
 -12  14   4     1092.95     1113.26     67.12 o 
 -11  14   4     1115.43     1147.70     59.73 o 
 -10  14   4      360.30      403.68     30.12 o 
  -9  14   4      324.01      298.71     25.95 o 
  -8  14   4      826.31      905.41     44.86 o 
  -7  14   4     2917.73     2953.36     70.12 o 
  -6  14   4      162.19      171.80     22.24 o 
  -5  14   4     1801.70     1681.74     50.53 o 
  -4  14   4     1144.81     1068.42     41.64 o 
  -3  14   4     4183.19     4210.18     80.48 o 
  -2  14   4       16.43       13.50     14.30 o 
  -1  14   4       94.56       55.02     16.25 o 
   0  14   4     2351.52     2268.36     55.99 o 
   1  14   4     3958.21     3739.61     73.11 o 
   2  14   4      431.75      390.35     30.46 o 
   3  14   4      190.76      199.63     29.90 o 
   4  14   4      509.72      517.54     24.45 o 
   5  14   4     2050.82     2053.70     43.33 o 
   6  14   4      522.42      509.02     26.39 o 
   7  14   4      443.41      452.03     29.08 o 
   8  14   4      278.16      306.86     25.80 o 
   9  14   4      799.21      916.55     51.32 o 
  10  14   4      219.35      293.83     36.29 o 
 -11  15   4      147.31      131.32     22.32 o 
 -10  15   4     2499.57     2435.51     62.04 o 
  -9  15   4     1672.46     1678.52     58.83 o 
  -8  15   4      858.63      979.91     48.12 o 
  -7  15   4      540.59      533.34     36.22 o 
  -6  15   4     2781.18     2596.36     65.68 o 
  -5  15   4     1237.86     1164.44     43.82 o 
  -4  15   4      526.59      495.29     32.73 o 
  -3  15   4      578.03      587.64     37.74 o 
  -2  15   4      527.62      615.30     35.60 o 
  -1  15   4      674.48      586.25     34.19 o 
   0  15   4     1344.57     1470.10     46.44 o 
   1  15   4      204.00      210.57     23.43 o 
   2  15   4     1474.14     1553.59     52.89 o 
   3  15   4     3049.95     2871.68     72.77 o 
   4  15   4     2044.28     2037.25     48.34 o 
   5  15   4       28.93       14.51     13.34 o 
   6  15   4      574.09      634.70     37.81 o 
   7  15   4     1644.30     1702.89     53.02 o 
   8  15   4     2156.96     2368.26     69.84 o 
   9  15   4       32.70       23.73     18.21 o 
 -11  16   4        3.37        6.68     18.01 o 
 -10  16   4      156.32      170.91     24.26 o 
  -9  16   4        4.31       13.82     15.81 o 
  -8  16   4     3353.84     3379.14     80.98 o 
  -7  16   4      229.34      190.71     25.08 o 
  -6  16   4     2194.88     2112.05     81.41 o 
  -5  16   4        5.63       12.33     20.07 o 
  -4  16   4     3186.01     2934.58     70.40 o 
  -3  16   4       38.16       20.68     15.64 o 
  -2  16   4     2704.51     2774.10     66.76 o 
  -1  16   4      672.94      668.32     37.77 o 
   0  16   4    11573.30    10948.50    153.91 o 
   1  16   4      812.35      706.20     43.45 o 
   2  16   4     2541.76     2435.25     69.04 o 
   3  16   4       67.13       98.30     21.48 o 
   4  16   4     2168.61     2174.67     51.51 o 
   5  16   4      641.29      632.68     37.39 o 
   6  16   4     3142.48     3329.81    118.42 o 
   7  16   4      180.61      136.28     26.84 o 
   8  16   4      746.70      793.07    177.72 o 
   9  16   4      335.50      414.17     79.14 o 
 -10  17   4     1447.73     1529.39     54.11 o 
  -9  17   4        1.72       22.61     17.50 o 
  -8  17   4      402.42      439.38     35.94 o 
  -7  17   4        0.42        7.35     16.46 o 
  -6  17   4     3943.15     3872.61    134.20 o 
  -5  17   4      259.42      271.78     27.92 o 
  -4  17   4      391.06      418.07     33.05 o 
  -3  17   4        0.30       -0.22     15.46 o 
  -2  17   4     1266.23     1290.91     68.25 o 
  -1  17   4       19.10        1.15     15.91 o 
   0  17   4     2169.77     2153.43     76.90 o 
   1  17   4      252.88      210.54     27.41 o 
   2  17   4     1613.66     1613.46     95.07 o 
   3  17   4      244.14      299.76     28.31 o 
   4  17   4     2041.23     2083.73     75.33 o 
   5  17   4       61.78       55.43     18.68 o 
   6  17   4       94.24       89.23     33.75 o 
  -9  18   4      378.95      466.54     38.41 o 
  -8  18   4     1954.32     1851.06     62.96 o 
  -7  18   4     1351.75     1467.83     55.57 o 
  -6  18   4      197.78      257.09     33.57 o 
  -5  18   4       59.64       50.79     19.87 o 
  -4  18   4     1563.46     1470.83     58.92 o 
  -3  18   4      944.35      960.18     48.14 o 
  -2  18   4     1163.74     1247.68     50.89 o 
  -1  18   4      142.49      133.97     23.07 o 
   0  18   4     3134.29     2986.30     73.14 o 
   1  18   4      784.17      909.78     52.33 o 
   2  18   4      632.82      565.33     42.02 o 
   3  18   4       69.26       86.59     20.72 o 
   4  18   4     1181.71     1295.21     48.59 o 
   5  18   4     1809.84     2023.38     89.54 o 
   6  18   4     1248.11     1531.07    113.51 o 
  -8  19   4      538.10      557.25     46.51 o 
  -7  19   4      418.01      475.76     39.09 o 
  -6  19   4      862.56      746.97     74.09 o 
  -5  19   4     2381.93     2403.92     69.70 o 
  -4  19   4      331.11      355.71     37.36 o 
  -3  19   4      103.63       80.75     21.01 o 
  -2  19   4      332.74      329.43     32.08 o 
  -1  19   4     1955.90     2117.49     63.64 o 
   0  19   4     1120.21     1116.41     53.02 o 
   1  19   4       46.35       62.88     23.07 o 
   2  19   4      627.91      637.50     40.64 o 
   3  19   4     2178.10     2129.59     94.27 o 
   4  19   4      898.12      970.50     79.55 o 
   5  19   4       83.17       49.61     43.27 o 
   6  19   4      148.04      138.05     52.94 o 
  -6  20   4      106.34       91.91     24.05 o 
  -5  20   4       29.28       46.50     21.98 o 
  -4  20   4      282.94      272.73     31.69 o 
  -3  20   4     2658.74     2776.26     76.32 o 
  -2  20   4       46.38       48.17     20.67 o 
  -1  20   4       95.96      104.89     24.13 o 
   0  20   4      988.75      930.10     55.81 o 
   1  20   4     3112.93     3373.68    105.05 o 
   2  20   4       11.48        7.24     21.10 o 
   3  20   4        1.66       35.49     29.51 o 
   4  20   4      114.80      131.39     37.16 o 
  -4  21   4       26.11       67.98     22.72 o 
  -3  21   4      401.30      502.14     40.80 o 
  -2  21   4       24.98       48.35     22.36 o 
  -1  21   4     2000.45     2184.62     99.90 o 
   0  21   4      108.15       75.02     28.11 o 
   1  21   4       20.16       46.89     24.74 o 
   2  21   4       66.91       24.20     31.80 o 
 -15   0   5     1164.62     1254.46     93.23 o 
 -13   0   5      952.39     1014.27     77.62 o 
 -11   0   5     7691.46     7397.78    144.97 o 
  -9   0   5     1377.09     1506.15    101.61 o 
  -7   0   5     6477.01     6685.81    124.59 o 
  -5   0   5     1802.25     2292.12     52.41 o 
  -3   0   5    21747.41    22380.69    256.00 o 
  -1   0   5      814.17      791.69     28.97 o 
   1   0   5    10734.88    11105.88    136.43 o 
   3   0   5    10257.78    10714.85    134.35 o 
   5   0   5    16812.15    16235.59    256.34 o 
   7   0   5     5577.82     5536.44    124.71 o 
   9   0   5     3005.68     2963.92     93.36 o 
  11   0   5     1997.92     1942.52    181.57 o 
  13   0   5      727.50      827.33     69.80 o 
 -16   1   5       44.41       13.96     21.86 o 
 -15   1   5      597.49      486.44     49.79 o 
 -14   1   5      652.78      686.77     55.58 o 
 -13   1   5     4937.68     4932.66    125.17 o 
 -12   1   5      810.00      804.51     52.82 o 
 -11   1   5       78.98       53.74     13.83 o 
 -10   1   5     2067.18     2035.67     68.24 o 
  -9   1   5     4425.75     4242.17     61.16 o 
  -8   1   5     1190.98     1190.11     41.08 o 
  -7   1   5      381.54      469.63     15.20 o 
  -6   1   5      525.72      519.59     14.85 o 
  -5   1   5    30776.05    32643.09    260.87 o 
  -4   1   5     5513.37     5833.97     64.24 o 
  -3   1   5     3577.23     3872.51     46.10 o 
  -2   1   5       12.15       19.46      6.42 o 
  -1   1   5    25829.20    26679.81    228.69 o 
   0   1   5      618.47      707.45     16.95 o 
   1   1   5      556.79      580.14     15.83 o 
   2   1   5      428.85      466.27     24.29 o 
   3   1   5     5755.40     5479.32     60.03 o 
   4   1   5     1386.52     1512.02     23.15 o 
   5   1   5     2284.68     2372.16     38.02 o 
   6   1   5      506.49      448.86     25.20 o 
   7   1   5     4784.68     4508.68     77.27 o 
   8   1   5      234.65      255.93     22.73 o 
   9   1   5      176.38      156.96     20.05 o 
  10   1   5       51.39       50.80     16.86 o 
  11   1   5     4484.60     4576.20    104.40 o 
  12   1   5      105.98      101.13     21.90 o 
  13   1   5      712.20      733.00     46.09 o 
 -16   2   5      846.78      850.75     67.56 o 
 -15   2   5      999.99      974.32     83.58 o 
 -14   2   5      544.12      529.06     48.58 o 
 -13   2   5      144.56      174.45     29.44 o 
 -12   2   5     1378.11     1414.21     60.51 o 
 -11   2   5     8086.60     7874.13     98.25 o 
 -10   2   5       13.45       24.03     11.42 o 
  -9   2   5     1512.29     1545.35     31.70 o 
  -8   2   5     4029.98     4168.23     53.78 o 
  -7   2   5     3794.59     3932.77     61.06 o 
  -6   2   5     4275.55     4187.88     48.58 o 
  -5   2   5      108.73      162.95     18.12 o 
  -4   2   5     1793.99     1610.70     25.15 o 
  -3   2   5    38572.30    41499.56    325.26 o 
  -2   2   5     3357.94     3572.50     45.93 o 
  -1   2   5      196.07      220.98     10.16 o 
   0   2   5     1698.06     1652.49     24.12 o 
   1   2   5     3121.03     2953.37     35.46 o 
   2   2   5     3997.28     3965.38     44.28 o 
   3   2   5     1824.63     1960.01     31.88 o 
   4   2   5     4662.32     4493.25     55.69 o 
   5   2   5     6050.40     6197.94     62.16 o 
   6   2   5     6386.65     6257.41    105.38 o 
   7   2   5       48.93       47.38     12.57 o 
   8   2   5      395.81      395.15     27.18 o 
   9   2   5     2827.70     2872.20     69.71 o 
  10   2   5     1352.84     1316.88     46.10 o 
  11   2   5      572.75      553.32     40.77 o 
  12   2   5       15.46        8.35     15.86 o 
  13   2   5      513.97      536.21     42.07 o 
 -16   3   5        0.34        8.16     30.60 o 
 -15   3   5      360.33      356.52     37.97 o 
 -14   3   5     1865.42     1881.11    118.86 o 
 -13   3   5     1136.42     1168.24     50.04 o 
 -12   3   5     1116.21     1017.69     59.94 o 
 -11   3   5      369.80      352.44     21.79 o 
 -10   3   5     4483.90     4336.95     59.65 o 
  -9   3   5        3.95        6.64      8.75 o 
  -8   3   5     2286.81     2113.52     44.91 o 
  -7   3   5      276.31      253.84     16.35 o 
  -6   3   5    13254.09    13823.44    125.32 o 
  -5   3   5     3119.31     3272.09     40.56 o 
  -4   3   5     6792.60     7157.24     75.57 o 
  -3   3   5      107.80      191.87      9.18 o 
  -2   3   5     9007.75     9302.61     92.13 o 
  -1   3   5     5315.70     5441.92     51.81 o 
   0   3   5      651.21      582.84     14.20 o 
   1   3   5      482.24      503.09     14.01 o 
   2   3   5     4971.82     5036.20     53.26 o 
   3   3   5       19.60       30.08      6.36 o 
   4   3   5    25871.34    26269.66    218.87 o 
   5   3   5       44.85       46.49      8.75 o 
   6   3   5     1030.27      973.62     32.25 o 
   7   3   5     1680.02     1624.39     61.01 o 
   8   3   5     6200.99     6267.40    114.24 o 
   9   3   5      298.93      284.57     31.67 o 
  10   3   5       45.53       23.36     15.20 o 
  11   3   5     1054.20     1013.35     48.62 o 
  12   3   5     2189.98     2398.30    111.44 o 
  13   3   5       31.12       -0.86     18.47 o 
 -15   4   5      224.67      201.14     30.98 o 
 -14   4   5      438.05      405.81     36.89 o 
 -13   4   5       14.60       19.41     17.24 o 
 -12   4   5     5071.44     4908.23    102.21 o 
 -11   4   5      323.81      277.06     20.00 o 
 -10   4   5      165.48      163.84     14.84 o 
  -9   4   5      106.61       89.39     14.57 o 
  -8   4   5    20555.51    20775.60    183.25 o 
  -7   4   5       18.02       20.13      8.90 o 
  -6   4   5    11188.73    11529.63    107.93 o 
  -5   4   5      561.84      707.08     28.16 o 
  -4   4   5    20752.96    20579.98    331.60 o 
  -3   4   5     2296.72     2623.03     37.58 o 
  -2   4   5     6565.01     6729.19     73.37 o 
  -1   4   5       51.39       58.06      5.96 o 
   0   4   5     1814.66     1656.04     24.62 o 
   1   4   5       55.07       70.99      7.50 o 
   2   4   5    12523.73    12428.35    102.34 o 
   3   4   5     2104.27     2164.67     31.54 o 
   4   4   5     7523.44     7715.28     76.84 o 
   5   4   5      215.18      219.99     11.61 o 
   6   4   5     3995.48     4039.66     69.70 o 
   7   4   5      255.37      270.49     22.04 o 
   8   4   5     3489.54     3466.56     69.86 o 
   9   4   5      169.37      226.97     26.47 o 
  10   4   5     3288.63     3185.99     72.92 o 
  11   4   5        6.23       24.38     16.15 o 
  12   4   5      304.53      291.57     30.87 o 
  13   4   5        2.73      -13.58     17.85 o 
 -15   5   5      129.96       97.08     41.80 o 
 -14   5   5     2055.33     2079.89     91.72 o 
 -13   5   5      143.89      157.95     25.71 o 
 -12   5   5      690.02      642.07     41.12 o 
 -11   5   5      155.92      137.59     16.44 o 
 -10   5   5     8240.97     8372.91    103.80 o 
  -9   5   5     1295.26     1186.98     29.36 o 
  -8   5   5     5691.63     5534.96     73.39 o 
  -7   5   5      244.98      208.60     21.54 o 
  -6   5   5     5271.77     5467.18     73.94 o 
  -5   5   5      246.98      182.81     20.28 o 
  -4   5   5     4711.30     4637.54     55.47 o 
  -3   5   5      225.37      267.87     17.41 o 
  -2   5   5    21167.73    22763.55    236.26 o 
  -1   5   5     3336.19     3234.38     36.41 o 
   0   5   5     5784.05     5513.44     56.33 o 
   1   5   5      324.52      359.02     13.92 o 
   2   5   5     2687.52     2635.26     37.11 o 
   3   5   5     2936.78     2917.75     36.57 o 
   4   5   5     1058.53      900.91     21.85 o 
   5   5   5      269.18      245.99     13.12 o 
   6   5   5     1179.55     1124.99     35.32 o 
   7   5   5      632.31      612.43     31.81 o 
   8   5   5     3380.52     3318.02     85.42 o 
   9   5   5      198.18      162.87     20.99 o 
  10   5   5      231.37      242.60     29.38 o 
  11   5   5      128.03      125.36     21.77 o 
  12   5   5     1880.39     1890.58    125.32 o 
  13   5   5       49.58       83.47     27.32 o 
 -15   6   5     1170.15     1122.80     80.96 o 
 -14   6   5      192.08      185.75     37.41 o 
 -13   6   5      129.05      185.53     35.79 o 
 -12   6   5     4460.70     3910.49    705.08 o 
 -11   6   5     2090.31     2100.80     51.07 o 
 -10   6   5     2296.16     2310.74     47.94 o 
  -9   6   5      914.44      860.57     27.53 o 
  -8   6   5     2556.67     2616.22     95.96 o 
  -7   6   5    11059.69    10873.29    145.22 o 
  -6   6   5     1560.18     1677.68     36.17 o 
  -5   6   5      832.85      800.87     17.09 o 
  -4   6   5     1425.21     1393.87     44.55 o 
  -3   6   5     9912.35    10077.47    122.29 o 
  -2   6   5       12.05       44.18     11.36 o 
  -1   6   5       98.62       92.40     10.17 o 
   0   6   5     6898.69     7260.05     70.64 o 
   1   6   5     5939.20     6009.30     66.94 o 
   2   6   5    23509.67    24547.83    201.38 o 
   3   6   5      203.51      185.83     11.22 o 
   4   6   5     3135.99     3185.01     40.55 o 
   5   6   5     5235.73     5253.04     61.04 o 
   6   6   5     5297.12     5210.08     82.93 o 
   7   6   5       66.89       69.95     14.95 o 
   8   6   5       24.36       15.06     12.94 o 
   9   6   5     1354.04     1295.31     44.42 o 
  10   6   5     2021.55     1990.41     57.54 o 
  11   6   5      388.45      402.39     37.85 o 
  12   6   5        0.57      -19.27     19.27 o 
 -15   7   5     1020.65      943.43    102.80 o 
 -14   7   5      408.29      432.33     71.32 o 
 -13   7   5     1670.12     1645.03    108.67 o 
 -12   7   5       11.30      -17.95     17.95 o 
 -11   7   5      512.56      481.04     30.91 o 
 -10   7   5      550.44      537.24     28.36 o 
  -9   7   5     5676.02     5746.28     82.53 o 
  -8   7   5      540.09      549.28     24.61 o 
  -7   7   5     1181.76     1177.79     34.52 o 
  -6   7   5      700.36      677.91     22.11 o 
  -5   7   5    12348.92    12200.34    136.23 o 
  -4   7   5     1550.57     1791.70     41.62 o 
  -3   7   5      706.26      734.50     27.10 o 
  -2   7   5     1654.92     1695.85     38.66 o 
  -1   7   5    10623.56    10370.39    105.09 o 
   0   7   5     4673.60     4877.31     59.87 o 
   1   7   5       98.93      137.61     12.52 o 
   2   7   5        7.07       16.34      7.00 o 
   3   7   5     7440.62     7276.71     70.86 o 
   4   7   5     3874.83     3731.58     52.88 o 
   5   7   5     1421.55     1437.83     27.34 o 
   6   7   5        2.84       -2.25      9.34 o 
   7   7   5     5204.18     5216.19     96.75 o 
   8   7   5     1554.01     1545.12     46.32 o 
   9   7   5      432.60      391.36     33.83 o 
  10   7   5      103.01       89.96     24.24 o 
  11   7   5     1898.69     1921.00     77.98 o 
  12   7   5      957.74      870.65     55.22 o 
 -15   8   5     1969.88     2074.98     99.30 o 
 -14   8   5        1.01      -21.10     21.10 o 
 -13   8   5      158.16      162.36     36.00 o 
 -12   8   5      315.96      338.79     43.60 o 
 -11   8   5     5720.78     5621.86     91.99 o 
 -10   8   5      143.95      124.94     17.08 o 
  -9   8   5       13.66       -1.49     11.30 o 
  -8   8   5     1015.81     1012.78     47.10 o 
  -7   8   5     9391.15     9049.57    124.27 o 
  -6   8   5     1293.24     1298.20     53.80 o 
  -5   8   5      121.07       91.96     14.02 o 
  -4   8   5     1167.96     1380.33     41.17 o 
  -3   8   5     4392.15     4206.74     72.50 o 
  -2   8   5     3750.45     4065.70     80.66 o 
  -1   8   5       23.00       22.50      5.53 o 
   0   8   5       88.38      112.16     10.64 o 
   1   8   5    19044.52    19262.84    201.02 o 
   2   8   5      267.40      304.95     24.55 o 
   3   8   5      861.85      907.19     23.24 o 
   4   8   5      188.22      186.31     13.92 o 
   5   8   5     6476.99     6339.02     73.07 o 
   6   8   5      105.35       95.49     16.79 o 
   7   8   5      931.34      992.29     41.89 o 
   8   8   5        4.90      -13.65     13.65 o 
   9   8   5     2165.85     2214.84     67.29 o 
  10   8   5      293.10      260.56     31.06 o 
  11   8   5      527.10      495.44     42.21 o 
  12   8   5       38.92       -0.67     21.08 o 
 -14   9   5      663.12      660.59    100.92 o 
 -13   9   5     1939.25     2043.80     92.21 o 
 -12   9   5       11.23       25.47     19.16 o 
 -11   9   5     1227.85     1185.54     40.69 o 
 -10   9   5      329.30      340.58     24.63 o 
  -9   9   5    11052.54    10722.66    147.57 o 
  -8   9   5      461.11      506.17     30.70 o 
  -7   9   5        0.93        3.20     12.22 o 
  -6   9   5      477.76      460.00     27.98 o 
  -5   9   5     6813.60     6506.63    105.36 o 
  -4   9   5       25.22       22.34     11.74 o 
  -3   9   5        9.46       15.34     10.96 o 
  -2   9   5     1668.14     1720.29     42.59 o 
  -1   9   5    17676.78    17570.86    152.70 o 
   0   9   5     2003.21     1903.24     30.80 o 
   1   9   5      247.30      252.96     16.65 o 
   2   9   5      958.50      926.40     27.72 o 
   3   9   5     4435.55     4287.32     67.27 o 
   4   9   5      168.77      173.93     14.03 o 
   5   9   5     1205.59     1184.70     28.78 o 
   6   9   5       21.61       25.81     12.93 o 
   7   9   5     5521.36     5615.97     93.68 o 
   8   9   5      278.59      283.21     26.93 o 
   9   9   5     2801.26     2674.22     87.89 o 
  10   9   5       55.13       46.48     20.47 o 
  11   9   5     1686.05     1833.82     67.84 o 
  12   9   5      135.85      132.16     28.69 o 
 -14  10   5        1.71      -11.95     25.70 o 
 -13  10   5      584.06      590.85     60.27 o 
 -12  10   5     1029.92     1030.82     60.04 o 
 -11  10   5     1230.57     1245.76     41.69 o 
 -10  10   5     1814.98     1717.49     46.38 o 
  -9  10   5     1427.45     1417.33     46.12 o 
  -8  10   5      946.90     1013.86     38.34 o 
  -7  10   5     3146.87     3124.52     66.21 o 
  -6  10   5       24.93       33.46     13.96 o 
  -5  10   5      368.58      382.09     26.35 o 
  -4  10   5     3238.11     3161.10     62.61 o 
  -3  10   5     7316.37     7070.59    125.17 o 
  -2  10   5     4880.64     4719.06     77.70 o 
  -1  10   5      596.63      657.02     22.98 o 
   0  10   5     1330.30     1318.62     37.40 o 
   1  10   5     6331.84     6107.47     74.11 o 
   2  10   5     2484.78     2341.62     46.08 o 
   3  10   5      245.30      226.09     16.50 o 
   4  10   5      259.65      301.95     17.68 o 
   5  10   5     1252.48     1279.13     30.58 o 
   6  10   5      966.10      926.42     35.46 o 
   7  10   5        1.61       -2.90     20.69 o 
   8  10   5      483.98      522.03     33.64 o 
   9  10   5     2521.08     2496.66     81.71 o 
  10  10   5      951.21      949.49     47.95 o 
  11  10   5      231.42      226.07     29.85 o 
 -13  11   5      747.20      706.49     65.94 o 
 -12  11   5      429.00      397.86     40.86 o 
 -11  11   5       16.34       17.48     14.39 o 
 -10  11   5     1163.46     1117.40     40.50 o 
  -9  11   5     2944.54     2838.74     67.18 o 
  -8  11   5     3686.15     3643.56     86.99 o 
  -7  11   5     1036.66     1098.70     39.85 o 
  -6  11   5     4612.67     4093.60    141.29 o 
  -5  11   5     6921.48     6524.75    102.31 o 
  -4  11   5     1448.53     1229.81     39.65 o 
  -3  11   5      730.21      723.97     48.62 o 
  -2  11   5     3102.97     3035.98     66.51 o 
  -1  11   5     3240.68     3310.24     64.31 o 
   0  11   5     6510.37     6179.78     91.49 o 
   1  11   5      854.16      807.96     23.79 o 
   2  11   5     2878.89     2825.79     47.39 o 
   3  11   5     2117.68     2066.32     45.48 o 
   4  11   5     4298.19     4255.96     58.84 o 
   5  11   5       54.55       64.44     11.62 o 
   6  11   5      621.78      605.29     28.99 o 
   7  11   5     3419.04     3408.11     73.19 o 
   8  11   5     3926.85     3871.77     79.71 o 
   9  11   5      153.11      116.92     22.59 o 
  10  11   5      820.04      868.67     80.22 o 
  11  11   5      418.48      386.94     35.75 o 
 -13  12   5      191.70      278.70     45.75 o 
 -12  12   5     3202.20     3339.03    130.20 o 
 -11  12   5      244.83      264.19     25.01 o 
 -10  12   5     1304.88     1344.16     44.67 o 
  -9  12   5        2.46       -4.25     14.12 o 
  -8  12   5     2423.28     2583.38     68.19 o 
  -7  12   5       10.08       27.27     14.76 o 
  -6  12   5       38.54       36.69     15.88 o 
  -5  12   5       19.78        7.34     13.82 o 
  -4  12   5     5478.70     5399.39     91.53 o 
  -3  12   5      367.45      357.80     26.60 o 
  -2  12   5     9171.09     9073.61    127.07 o 
  -1  12   5       58.19       41.71     14.59 o 
   0  12   5     4402.24     4269.57     83.28 o 
   1  12   5      113.93      114.72     20.58 o 
   2  12   5     1665.99     1682.42     43.41 o 
   3  12   5       20.71        7.26     10.54 o 
   4  12   5      515.20      497.09     32.62 o 
   5  12   5       26.07       17.82     10.31 o 
   6  12   5     1479.41     1482.23     47.41 o 
   7  12   5       49.06       41.11     16.40 o 
   8  12   5      562.84      604.71     36.63 o 
   9  12   5        0.25       -7.52     16.12 o 
  10  12   5     3329.27     3462.30     81.35 o 
 -13  13   5        6.61      -24.30     24.30 o 
 -12  13   5       48.12       11.98     23.18 o 
 -11  13   5        6.73      -14.36     14.40 o 
 -10  13   5     3524.22     3492.91     72.03 o 
  -9  13   5      788.22      823.08     51.52 o 
  -8  13   5     1219.52     1171.62     45.71 o 
  -7  13   5        8.15       -8.29     13.67 o 
  -6  13   5    10645.96    10010.09    185.93 o 
  -5  13   5      579.47      599.54     34.60 o 
  -4  13   5     3187.40     3034.76     66.61 o 
  -3  13   5       48.49       43.52     15.74 o 
  -2  13   5     4101.89     3989.95     76.46 o 
  -1  13   5       91.97       80.70     21.53 o 
   0  13   5     4941.83     4895.20     85.48 o 
   1  13   5        1.75       12.39     15.16 o 
   2  13   5     3051.43     3062.92    121.50 o 
   3  13   5      827.89      879.73     34.41 o 
   4  13   5     1952.90     1976.53     40.14 o 
   5  13   5        2.66       -9.42      9.42 o 
   6  13   5     1424.76     1423.00     47.17 o 
   7  13   5       66.91       67.07     18.01 o 
   8  13   5     3001.61     3063.44     71.66 o 
   9  13   5       16.13        3.59     17.11 o 
  10  13   5      520.67      538.02     39.36 o 
 -12  14   5     1615.34     1917.53     88.43 o 
 -11  14   5      501.53      541.12     35.45 o 
 -10  14   5     1264.68     1365.59     47.30 o 
  -9  14   5       13.75       27.75     16.61 o 
  -8  14   5     1320.85     1428.79     50.54 o 
  -7  14   5     3357.91     3366.32     76.27 o 
  -6  14   5      954.73      910.85     50.91 o 
  -5  14   5       76.28       82.32     18.46 o 
  -4  14   5     2734.17     2655.85     64.10 o 
  -3  14   5     1576.65     1609.63     48.85 o 
  -2  14   5     3411.34     3269.37     70.06 o 
  -1  14   5       22.46       12.32     14.22 o 
   0  14   5     3835.13     3507.13    147.92 o 
   1  14   5     3264.94     3059.61     74.71 o 
   2  14   5     3176.15     3022.38     74.17 o 
   3  14   5        3.27       34.34     16.33 o 
   4  14   5      904.48      857.78     34.45 o 
   5  14   5     1107.21     1207.20     36.83 o 
   6  14   5     2676.38     2737.18     66.88 o 
   7  14   5       30.63       13.45     17.91 o 
   8  14   5       67.82       64.42     17.80 o 
   9  14   5      714.85      758.43     39.55 o 
 -11  15   5      181.53      251.96     31.30 o 
 -10  15   5      203.38      178.49     23.41 o 
  -9  15   5     3536.15     3641.59     84.37 o 
  -8  15   5      552.12      605.34     64.27 o 
  -7  15   5      497.40      455.89     33.95 o 
  -6  15   5     1757.86     1534.99    117.69 o 
  -5  15   5     3075.11     3025.66     71.57 o 
  -4  15   5      537.86      510.48     33.87 o 
  -3  15   5      111.26       97.93     19.06 o 
  -2  15   5      149.25      162.47     21.86 o 
  -1  15   5      724.38      785.29     40.02 o 
   0  15   5       17.40       24.81     16.10 o 
   1  15   5       80.18      107.03     21.25 o 
   2  15   5      512.04      453.89     34.73 o 
   3  15   5     3288.02     3475.00    118.17 o 
   4  15   5     1800.91     1770.06     50.89 o 
   5  15   5       92.54      100.45     17.47 o 
   6  15   5       19.34       -5.06     21.64 o 
   7  15   5     1835.74     1821.92    107.64 o 
   8  15   5      628.01      726.84     68.54 o 
   9  15   5      231.76      236.07     30.34 o 
 -11  16   5     1996.25     2191.55     74.40 o 
 -10  16   5       10.03       20.16     17.24 o 
  -9  16   5      328.53      306.32     35.58 o 
  -8  16   5      218.77      229.64     29.15 o 
  -7  16   5     3610.93     3419.21    166.99 o 
  -6  16   5       29.55       14.20     16.74 o 
  -5  16   5      150.75      120.67     21.65 o 
  -4  16   5      129.48      104.03     24.74 o 
  -3  16   5     5644.68     5479.71    101.25 o 
  -2  16   5      523.38      519.65     34.96 o 
  -1  16   5        5.17       -3.06     14.47 o 
   0  16   5      174.41      231.62     25.60 o 
   1  16   5    10878.03    10672.82    172.79 o 
   2  16   5       22.26       40.20     18.83 o 
   3  16   5       12.37       13.24     17.51 o 
   4  16   5      131.19      138.27     19.19 o 
   5  16   5     4022.79     4150.97     84.97 o 
   6  16   5      137.36      158.00     27.91 o 
   7  16   5     1095.79     1211.25     81.65 o 
   8  16   5       74.17       71.82     50.85 o 
 -10  17   5        2.83      -14.36     16.38 o 
  -9  17   5     2896.17     3074.62     81.18 o 
  -8  17   5        4.13        1.16     17.26 o 
  -7  17   5       16.20       39.10     18.43 o 
  -6  17   5       43.37       68.68     20.36 o 
  -5  17   5     2736.95     2746.32     71.85 o 
  -4  17   5        0.22       22.32     17.01 o 
  -3  17   5       37.37       44.49     20.00 o 
  -2  17   5       14.82       39.18     23.41 o 
  -1  17   5     1691.54     1744.18     55.09 o 
   0  17   5      119.86      132.24     23.03 o 
   1  17   5        0.76      -10.12     16.62 o 
   2  17   5       39.93       15.30     18.05 o 
   3  17   5     4752.18     4904.90    106.78 o 
   4  17   5      115.35      138.97     19.49 o 
   5  17   5      778.85      807.76     43.75 o 
   6  17   5      117.63      142.26     33.74 o 
   7  17   5     1134.76     1300.24     71.60 o 
  -9  18   5      550.95      636.46     39.98 o 
  -8  18   5      427.20      430.45     37.96 o 
  -7  18   5     3613.89     3388.71    169.34 o 
  -6  18   5      695.22      724.31     50.41 o 
  -5  18   5      168.57      178.28     26.42 o 
  -4  18   5       49.23       73.67     20.25 o 
  -3  18   5     2073.66     1872.41     67.71 o 
  -2  18   5      440.28      424.00     33.76 o 
  -1  18   5      202.36      192.96     25.96 o 
   0  18   5      777.86      883.97     46.65 o 
   1  18   5     2082.93     2202.41     71.72 o 
   2  18   5      885.79      934.75     53.67 o 
   3  18   5      272.70      305.93     29.94 o 
   4  18   5      107.67      112.75     19.67 o 
   5  18   5     1526.68     1633.65     67.02 o 
  -7  19   5        1.83        9.71     16.76 o 
  -6  19   5     1176.91     1268.33     76.57 o 
  -5  19   5     1018.91     1020.00     80.85 o 
  -4  19   5     1451.54     1533.11     56.33 o 
  -3  19   5       16.20       37.64     20.12 o 
  -2  19   5      885.53      931.69     49.41 o 
  -1  19   5     1049.79     1092.29     82.58 o 
   0  19   5     1365.45     1397.21     69.47 o 
   1  19   5       18.76       22.52     20.50 o 
   2  19   5      236.52      287.40     34.24 o 
   3  19   5      679.53      669.00     37.53 o 
   4  19   5     1185.87     1213.02     62.40 o 
   5  19   5       76.19       89.26     50.04 o 
  -6  20   5     1203.50     1398.75     63.99 o 
  -5  20   5      325.15      425.96     67.39 o 
  -4  20   5     1241.35     1254.21     70.10 o 
  -3  20   5       21.75       15.50     21.62 o 
  -2  20   5     1947.11     1971.69     64.83 o 
  -1  20   5       41.79       57.00     21.82 o 
   0  20   5     1471.27     1491.98     63.51 o 
   1  20   5      821.16      772.22     52.27 o 
   2  20   5      764.27      857.93     48.45 o 
   3  20   5       35.23       43.90     30.71 o 
  -3  21   5       17.55        1.52     23.91 o 
  -2  21   5     1656.94     1846.25     65.43 o 
  -1  21   5        2.63        0.66     24.29 o 
   0  21   5     1139.05     1117.62     64.09 o 
 -16   0   6     1758.74     1763.90    131.94 o 
 -14   0   6      207.59      226.57     36.24 o 
 -12   0   6     5981.97     6225.42    128.60 o 
 -10   0   6     2406.04     2371.61     69.87 o 
  -8   0   6     9486.72     9676.34    118.75 o 
  -6   0   6     1605.64     1419.31     49.90 o 
  -4   0   6     5590.65     5693.84     84.39 o 
  -2   0   6    16397.69    16448.06    196.40 o 
   0   0   6      540.01      387.72     20.17 o 
   2   0   6    20685.51    21183.69    272.32 o 
   4   0   6      357.13      357.08     20.17 o 
   6   0   6     9135.77     8834.47    168.65 o 
   8   0   6       40.18       26.77     20.75 o 
  10   0   6     2296.16     2345.44     89.20 o 
  12   0   6      191.43      115.30     33.24 o 
 -16   1   6        3.77        8.08     20.65 o 
 -15   1   6       18.47       25.72     18.12 o 
 -14   1   6     3274.09     3245.21     74.81 o 
 -13   1   6      464.63      450.58     35.49 o 
 -12   1   6     2180.03     2162.84     43.04 o 
 -11   1   6      430.16      466.60     22.46 o 
 -10   1   6     1144.35     1234.05     30.18 o 
  -9   1   6       16.69       22.39      9.52 o 
  -8   1   6     1470.93     1439.40     25.32 o 
  -7   1   6      466.10      497.09     16.65 o 
  -6   1   6     6440.26     6618.13     69.95 o 
  -5   1   6     2248.80     2255.42     33.19 o 
  -4   1   6     9911.19    10353.72    103.34 o 
  -3   1   6      299.89      285.22     13.35 o 
  -2   1   6    12137.49    12695.71    134.51 o 
  -1   1   6     3059.63     3072.88     44.34 o 
   0   1   6    13977.91    14365.65    121.15 o 
   1   1   6     1505.91     1608.04     28.28 o 
   2   1   6     4351.83     4225.24     47.80 o 
   3   1   6      663.60      614.95     29.75 o 
   4   1   6     7394.86     7153.12     76.56 o 
   5   1   6      631.01      618.49     28.91 o 
   6   1   6      441.94      452.34     30.49 o 
   7   1   6       10.94       16.09     13.82 o 
   8   1   6     5668.93     5723.11     96.16 o 
   9   1   6      121.85      154.13     20.81 o 
  10   1   6     1220.66     1215.00     60.69 o 
  11   1   6      179.58      171.37     24.10 o 
  12   1   6     1110.79     1157.74     91.55 o 
  13   1   6      213.92      212.02     30.07 o 
 -16   2   6      687.69      627.97     48.79 o 
 -15   2   6     1723.04     1669.52     64.02 o 
 -14   2   6      858.33      837.04     49.18 o 
 -13   2   6       65.04       76.10     26.10 o 
 -12   2   6     3892.79     3839.06     77.74 o 
 -11   2   6     2416.28     2294.31     46.76 o 
 -10   2   6     6127.05     5762.37     66.59 o 
  -9   2   6     1186.22     1197.63     26.18 o 
  -8   2   6     3988.12     3955.34     48.79 o 
  -7   2   6     5388.51     5351.74     56.52 o 
  -6   2   6     1822.44     1832.13     29.36 o 
  -5   2   6      208.99      196.10     12.54 o 
  -4   2   6       33.40       34.29      7.20 o 
  -3   2   6     3528.58     3307.93     39.86 o 
  -2   2   6     8367.71     8488.13     88.11 o 
  -1   2   6     3279.84     3367.23     36.67 o 
   0   2   6      702.21      602.45     15.73 o 
   1   2   6     7676.85     7700.82     74.55 o 
   2   2   6    16128.56    16715.86    172.89 o 
   3   2   6      265.02      310.90     17.00 o 
   4   2   6      739.14      686.81     26.68 o 
   5   2   6     7537.32     7739.72     88.15 o 
   6   2   6     3313.41     3305.15     63.30 o 
   7   2   6      598.15      599.69     37.16 o 
   8   2   6      314.22      333.73     55.42 o 
   9   2   6     1267.96     1317.79     45.45 o 
  10   2   6     1004.36      974.17     64.22 o 
  11   2   6      255.26      259.02     28.37 o 
  12   2   6       71.61      122.68     23.73 o 
 -15   3   6      724.77      732.10     62.62 o 
 -14   3   6      456.06      387.68     42.41 o 
 -13   3   6     3125.78     3038.56    106.82 o 
 -12   3   6      159.64      182.09     18.14 o 
 -11   3   6     1345.46     1301.87     56.76 o 
 -10   3   6     4352.67     4283.63     59.94 o 
  -9   3   6     4541.70     4344.15     53.71 o 
  -8   3   6       43.25       32.50      9.66 o 
  -7   3   6        4.28       13.34      8.12 o 
  -6   3   6     1162.61     1272.86     22.35 o 
  -5   3   6    26681.87    27726.50    516.38 o 
  -4   3   6     4173.95     4392.02     49.07 o 
  -3   3   6      401.57      435.20     15.85 o 
  -2   3   6     2548.12     2925.23     40.69 o 
  -1   3   6    11386.02    11278.10     92.18 o 
   0   3   6     1334.41     1209.99     23.57 o 
   1   3   6      988.23      989.89     25.38 o 
   2   3   6     5880.02     6449.03     62.05 o 
   3   3   6     2390.11     2310.96     47.08 o 
   4   3   6      275.36      278.44     15.63 o 
   5   3   6     2573.60     2699.03     83.44 o 
   6   3   6      969.00      923.15     32.73 o 
   7   3   6     6508.59     6349.82     99.01 o 
   8   3   6      508.28      518.56     31.34 o 
   9   3   6     2593.26     2604.57     73.17 o 
  10   3   6      294.57      280.53     27.35 o 
  11   3   6     1867.46     1866.77     59.20 o 
  12   3   6      414.44      384.66     37.94 o 
 -15   4   6     1962.45     2162.60    152.57 o 
 -14   4   6       49.99       32.27     26.10 o 
 -13   4   6       78.59       96.92     30.98 o 
 -12   4   6       83.50       70.19     14.41 o 
 -11   4   6     6605.87     6739.29     83.30 o 
 -10   4   6      756.16      681.31     25.93 o 
  -9   4   6      403.32      406.73     22.11 o 
  -8   4   6       59.63       61.38     12.79 o 
  -7   4   6    17170.11    17474.60    156.46 o 
  -6   4   6      258.25      254.13     17.98 o 
  -5   4   6      986.53     1004.37     21.64 o 
  -4   4   6      355.69      450.78     13.37 o 
  -3   4   6    25756.01    26355.83    235.59 o 
  -2   4   6       50.15       78.63      6.97 o 
  -1   4   6      131.66      110.15      8.87 o 
   0   4   6      588.41      670.17     17.58 o 
   1   4   6    22238.00    22987.43    206.07 o 
   2   4   6     7080.61     7387.87     69.30 o 
   3   4   6      933.70      888.77     20.89 o 
   4   4   6     2312.86     2316.01     34.87 o 
   5   4   6    18367.22    18309.92    204.35 o 
   6   4   6      476.12      483.32     28.09 o 
   7   4   6     2109.60     2114.59     61.27 o 
   8   4   6      309.31      347.91     27.09 o 
   9   4   6     1766.31     1771.59     52.45 o 
  10   4   6       78.77      115.98     24.97 o 
  11   4   6      405.72      464.03     35.29 o 
  12   4   6      164.99      143.80     26.80 o 
 -15   5   6      199.91      226.57     40.40 o 
 -14   5   6      807.07      937.60    115.44 o 
 -13   5   6     5460.19     5550.57    169.81 o 
 -12   5   6      171.16      174.71     21.49 o 
 -11   5   6     1475.14     1392.99     34.51 o 
 -10   5   6      640.47      600.66     32.25 o 
  -9   5   6     5179.13     4961.60     65.56 o 
  -8   5   6     5056.12     4897.72     61.21 o 
  -7   5   6      100.60       98.38     10.13 o 
  -6   5   6      888.10      857.14     20.10 o 
  -5   5   6    16513.19    16460.32    217.40 o 
  -4   5   6     3482.80     3702.60     51.54 o 
  -3   5   6     1671.51     1691.10     43.41 o 
  -2   5   6       29.31       53.55      5.85 o 
  -1   5   6    17184.55    17839.50    150.80 o 
   0   5   6     2833.90     2916.67     39.87 o 
   1   5   6       64.45       55.70      7.89 o 
   2   5   6     5790.25     5875.29     63.30 o 
   3   5   6     7923.45     7612.19     72.99 o 
   4   5   6     3302.29     3424.54     45.50 o 
   5   5   6     1121.95     1146.51     28.13 o 
   6   5   6       76.02       73.47     14.74 o 
   7   5   6     3737.95     3634.76     70.52 o 
   8   5   6      708.98      627.41     34.57 o 
   9   5   6     1451.98     1453.20     48.20 o 
  10   5   6        9.00        7.82     20.63 o 
  11   5   6     1302.86     1288.41     74.99 o 
  12   5   6      135.27       89.02     22.99 o 
 -15   6   6      790.75      828.29     70.32 o 
 -14   6   6      162.10      223.52     39.73 o 
 -13   6   6      261.00      302.42     43.04 o 
 -12   6   6     1428.83     1493.80     42.46 o 
 -11   6   6     6558.67     6347.59    104.31 o 
 -10   6   6       36.23       19.49     12.34 o 
  -9   6   6      997.21     1005.79     35.21 o 
  -8   6   6     8360.82     8253.59    108.02 o 
  -7   6   6     3133.44     3169.37     46.45 o 
  -6   6   6     2862.05     3045.38     45.13 o 
  -5   6   6      773.83      733.21     18.86 o 
  -4   6   6     3118.26     2774.39     53.05 o 
  -3   6   6     5672.37     5766.75     83.18 o 
  -2   6   6     2656.08     2598.94     36.77 o 
  -1   6   6      127.39      129.25     10.84 o 
   0   6   6     1180.41     1064.59     21.09 o 
   1   6   6     5936.36     6069.02     64.14 o 
   2   6   6     4863.34     4628.36     54.17 o 
   3   6   6     1655.23     1673.50     28.33 o 
   4   6   6      278.38      253.05     13.75 o 
   5   6   6     5928.65     5936.88     75.92 o 
   6   6   6     4996.11     5080.21     83.98 o 
   7   6   6      168.76      183.31     20.66 o 
   8   6   6        0.95        0.02     12.88 o 
   9   6   6     1245.59     1314.95     45.74 o 
  10   6   6     2375.82     2420.64     65.08 o 
  11   6   6      283.93      248.74     28.76 o 
  12   6   6        0.01        2.81     20.85 o 
 -15   7   6       18.31       17.15     26.44 o 
 -14   7   6     2033.49     2067.76    209.09 o 
 -13   7   6      235.38      267.54     40.76 o 
 -12   7   6      414.91      352.31     36.61 o 
 -11   7   6      594.02      537.51     32.86 o 
 -10   7   6     2342.49     2301.39     56.26 o 
  -9   7   6       91.61       71.16     15.77 o 
  -8   7   6     7193.67     7142.76    107.47 o 
  -7   7   6     1925.00     1866.22     47.74 o 
  -6   7   6     1434.79     1426.09     46.65 o 
  -5   7   6     1991.86     2080.97     47.71 o 
  -4   7   6     5930.15     5827.44     86.86 o 
  -3   7   6       32.93       50.11     12.42 o 
  -2   7   6    10061.17    10415.63    129.10 o 
  -1   7   6     8458.16     8950.17     95.10 o 
   0   7   6    13158.21    13601.48    133.24 o 
   1   7   6      459.06      473.80     17.73 o 
   2   7   6     1602.44     1623.92     29.21 o 
   3   7   6     1185.66     1138.14     23.96 o 
   4   7   6     4814.18     4665.85     54.46 o 
   5   7   6     1051.93     1056.49     24.59 o 
   6   7   6      232.50      223.67     20.20 o 
   7   7   6      941.99     1018.66     67.60 o 
   8   7   6     2013.61     1939.33     53.52 o 
   9   7   6      536.85      533.17     34.81 o 
  10   7   6        8.17      -17.91     22.75 o 
  11   7   6       93.98       78.87     28.41 o 
  12   7   6     1088.56     1087.88     63.84 o 
 -15   8   6       28.66        6.74     36.56 o 
 -14   8   6      550.60      644.22     86.85 o 
 -13   8   6       41.02       36.81     23.03 o 
 -12   8   6     1970.01     2087.56     52.70 o 
 -11   8   6       11.54       33.40     14.00 o 
 -10   8   6     2723.70     2751.16     70.81 o 
  -9   8   6     2088.64     2035.04     53.54 o 
  -8   8   6     4167.88     4046.94     76.30 o 
  -7   8   6      206.49      187.55     21.45 o 
  -6   8   6     3199.85     2963.92     70.07 o 
  -5   8   6       44.06       59.73     14.19 o 
  -4   8   6     4485.28     4271.71     72.77 o 
  -3   8   6       13.67        7.72     11.00 o 
  -2   8   6     7082.45     6776.24     96.31 o 
  -1   8   6     2383.04     2547.31     38.54 o 
   0   8   6     1389.52     1378.00     29.28 o 
   1   8   6        0.34        9.09      8.60 o 
   2   8   6     6772.68     6584.40     79.04 o 
   3   8   6     1073.11     1078.58     26.57 o 
   4   8   6     1508.97     1518.03     29.13 o 
   5   8   6       46.58       38.87      9.65 o 
   6   8   6     3655.70     3513.43     61.89 o 
   7   8   6        0.61       -5.55     11.03 o 
   8   8   6     1369.68     1322.80     83.65 o 
   9   8   6        0.55      -15.73     15.73 o 
  10   8   6     2333.86     2380.03     74.95 o 
  11   8   6       11.72        4.16     21.01 o 
 -14   9   6     2637.56     2530.36    107.86 o 
 -13   9   6      250.74      293.32     44.83 o 
 -12   9   6      509.03      539.84     36.16 o 
 -11   9   6        4.06       -3.70     12.52 o 
 -10   9   6     4409.82     4221.23     74.43 o 
  -9   9   6      135.09      144.31     20.38 o 
  -8   9   6     1067.94     1039.15     57.09 o 
  -7   9   6     3034.19     2935.90     76.29 o 
  -6   9   6     2088.97     2044.76     59.19 o 
  -5   9   6      288.53      274.08     22.44 o 
  -4   9   6     5602.15     5465.68     87.34 o 
  -3   9   6     1594.37     1633.30     43.40 o 
  -2   9   6     1991.18     1940.23     46.21 o 
  -1   9   6     1788.29     1708.78     33.92 o 
   0   9   6    10172.07    10082.10    109.18 o 
   1   9   6     1878.72     1889.53     39.35 o 
   2   9   6      686.08      724.54     26.05 o 
   3   9   6      282.95      316.63     17.59 o 
   4   9   6     6637.69     6614.38     77.14 o 
   5   9   6      263.08      239.92     16.57 o 
   6   9   6       58.96       36.30     14.93 o 
   7   9   6      205.32      168.63     21.69 o 
   8   9   6     5066.75     4991.20     92.75 o 
   9   9   6       13.25      -12.06     16.00 o 
  10   9   6       64.66       13.35     20.06 o 
  11   9   6      215.58      292.33     36.07 o 
 -14  10   6      248.90      285.35     48.00 o 
 -13  10   6      129.81       91.99     49.27 o 
 -12  10   6     1317.62     1278.16     45.11 o 
 -11  10   6      844.00      898.41     40.68 o 
 -10  10   6     1098.14     1137.59     39.88 o 
  -9  10   6      716.66      655.00     37.26 o 
  -8  10   6     2443.25     2348.92     58.98 o 
  -7  10   6     2821.55     2878.99     64.36 o 
  -6  10   6      366.86      345.76     45.75 o 
  -5  10   6      424.96      466.90     29.14 o 
  -4  10   6     2760.65     2692.22     60.03 o 
  -3  10   6     3426.60     3284.67     64.72 o 
  -2  10   6     6158.64     5922.06     92.03 o 
  -1  10   6        4.69        0.57     12.33 o 
   0  10   6     2747.97     2732.26     48.01 o 
   1  10   6     3759.73     3632.66     59.60 o 
   2  10   6     6469.37     6370.14    100.47 o 
   3  10   6     3910.25     3991.59     60.46 o 
   4  10   6     2271.26     2282.42     41.01 o 
   5  10   6      586.75      548.03     23.64 o 
   6  10   6     2003.76     2085.80     60.06 o 
   7  10   6       72.07       37.79     16.20 o 
   8  10   6      331.17      341.34     29.60 o 
   9  10   6     1247.52     1225.07     52.26 o 
  10  10   6      484.36      520.69     38.57 o 
  11  10   6      495.92      564.78     41.62 o 
 -13  11   6     1609.01     1691.33     71.32 o 
 -12  11   6       30.30       30.00     15.69 o 
 -11  11   6       40.15       45.96     15.75 o 
 -10  11   6     1730.13     1591.70     46.45 o 
  -9  11   6     9874.81     9641.08    154.09 o 
  -8  11   6     2784.12     2528.96     62.92 o 
  -7  11   6      980.12      979.48     41.04 o 
  -6  11   6     1684.84     1655.84     48.50 o 
  -5  11   6     3807.39     3601.81    113.92 o 
  -4  11   6     3693.01     3618.12     83.22 o 
  -3  11   6       28.36       36.94     15.60 o 
  -2  11   6     1114.99     1071.36     37.62 o 
  -1  11   6     7384.60     7035.94    105.65 o 
   0  11   6     1096.69     1195.34     39.28 o 
   1  11   6      116.70       90.90     14.84 o 
   2  11   6      128.40      128.81     20.50 o 
   3  11   6     6525.83     6481.93    174.80 o 
   4  11   6      885.65      868.74     27.02 o 
   5  11   6      255.30      262.45     20.14 o 
   6  11   6      188.41      210.09     22.28 o 
   7  11   6     2103.81     2079.80     62.91 o 
   8  11   6     2214.34     2112.55     59.36 o 
   9  11   6      180.71      180.12     25.19 o 
  10  11   6       48.39       30.48     33.58 o 
 -13  12   6      665.66      606.76     51.63 o 
 -12  12   6       21.27        4.05     15.06 o 
 -11  12   6     5524.19     5536.27     95.11 o 
 -10  12   6      298.58      337.09     30.05 o 
  -9  12   6      109.06       63.91     18.70 o 
  -8  12   6      255.21      213.13     24.23 o 
  -7  12   6     4234.36     4111.45     82.81 o 
  -6  12   6      111.07      125.20     20.01 o 
  -5  12   6      360.10      317.60     26.40 o 
  -4  12   6       16.19        0.05     16.56 o 
  -3  12   6     4234.44     4329.69     80.46 o 
  -2  12   6      221.80      231.07     25.04 o 
  -1  12   6      891.23      813.14     55.80 o 
   0  12   6      188.66      179.95     21.16 o 
   1  12   6     6877.13     6831.87    155.27 o 
   2  12   6      477.10      419.28     31.29 o 
   3  12   6     2457.87     2485.57     64.43 o 
   4  12   6      444.44      401.92     27.30 o 
   5  12   6     2734.89     2730.95     74.19 o 
   6  12   6      152.29      133.78     20.54 o 
   7  12   6      287.09      300.83     27.92 o 
   8  12   6      203.57      198.34     29.32 o 
   9  12   6     1661.28     1747.93     57.20 o 
  10  12   6        6.94        1.61     19.59 o 
 -12  13   6       78.22       96.42     21.26 o 
 -11  13   6       63.30       28.58     16.77 o 
 -10  13   6      632.85      600.13     39.54 o 
  -9  13   6     4550.49     4310.00     90.05 o 
  -8  13   6      654.57      673.48     39.52 o 
  -7  13   6       51.58       41.60     16.76 o 
  -6  13   6       78.28       51.20     17.16 o 
  -5  13   6     7417.18     7149.52    115.39 o 
  -4  13   6     1154.05     1144.32     47.96 o 
  -3  13   6      104.39      110.01     19.28 o 
  -2  13   6        3.00        2.09     13.38 o 
  -1  13   6     8146.61     8022.86    126.42 o 
   0  13   6        1.55        1.40     14.06 o 
   1  13   6       73.84       55.65     17.22 o 
   2  13   6       14.39       15.78     17.13 o 
   3  13   6    10016.90     9745.47    153.79 o 
   4  13   6      443.46      385.52     27.97 o 
   5  13   6     1305.53     1332.54     50.31 o 
   6  13   6      691.63      687.70     54.31 o 
   7  13   6     1747.34     1774.62     64.62 o 
   8  13   6      368.87      434.60     43.85 o 
   9  13   6      409.35      379.55     38.59 o 
 -12  14   6      929.27     1016.47     48.20 o 
 -11  14   6     1743.22     1685.75     52.86 o 
 -10  14   6      352.83      440.54     35.84 o 
  -9  14   6       19.79       21.10     20.63 o 
  -8  14   6      919.45      908.22     46.53 o 
  -7  14   6     4223.34     4076.77    100.82 o 
  -6  14   6     3566.18     3607.78     79.29 o 
  -5  14   6      201.91      166.25     25.45 o 
  -4  14   6     1693.67     1563.32     49.58 o 
  -3  14   6     6020.72     5948.54    103.18 o 
  -2  14   6     1695.92     1617.95     49.98 o 
  -1  14   6     1933.76     1873.80     52.78 o 
   0  14   6     1408.01     1488.71     47.43 o 
   1  14   6     3587.11     3385.26    103.61 o 
   2  14   6      973.11      988.12     43.92 o 
   3  14   6      549.43      529.38     36.39 o 
   4  14   6      420.85      421.35     29.89 o 
   5  14   6     2723.38     2614.05    158.32 o 
   6  14   6     1082.96     1171.99     68.25 o 
   7  14   6      120.78      133.62     27.34 o 
   8  14   6       85.18       59.02     24.14 o 
   9  14   6      845.98      979.59     59.76 o 
 -11  15   6        0.51        4.21     16.35 o 
 -10  15   6      891.65      924.07     45.21 o 
  -9  15   6      177.39      152.59     25.07 o 
  -8  15   6      349.10      349.73     32.22 o 
  -7  15   6       15.26        1.79     11.80 o 
  -6  15   6     2722.10     2690.81     79.45 o 
  -5  15   6     1452.13     1484.38     50.73 o 
  -4  15   6     1882.20     1970.67     57.47 o 
  -3  15   6        0.46        6.52     14.47 o 
  -2  15   6      842.89      798.80     41.65 o 
  -1  15   6      755.63      725.69     52.71 o 
   0  15   6     1087.43     1168.20     44.82 o 
   1  15   6        0.41       16.47     16.85 o 
   2  15   6      303.30      287.48     29.32 o 
   3  15   6      760.49      670.25     88.14 o 
   4  15   6     2868.79     2947.51     73.56 o 
   5  15   6      145.84      148.20     27.41 o 
   6  15   6       20.20       15.88     25.44 o 
   7  15   6      634.89      781.00     64.75 o 
   8  15   6     1184.87     1265.00     76.41 o 
 -10  16   6      633.40      726.86     41.33 o 
  -9  16   6       17.11       17.60     18.49 o 
  -8  16   6     1805.16     1707.16     74.61 o 
  -7  16   6       47.63       35.29     16.20 o 
  -6  16   6     2100.41     2028.43     85.99 o 
  -5  16   6      196.41      174.46     30.27 o 
  -4  16   6     1370.74     1253.23     48.94 o 
  -3  16   6        9.59       22.82     20.28 o 
  -2  16   6     4760.88     4591.36    122.00 o 
  -1  16   6      668.18      651.80     68.32 o 
   0  16   6      823.38      884.85     60.46 o 
   1  16   6        6.22       -6.61     17.17 o 
   2  16   6     4213.96     4103.01     97.70 o 
   3  16   6       95.24       86.99     22.33 o 
   4  16   6      710.45      691.61     39.12 o 
   5  16   6      132.41      121.30     26.26 o 
   6  16   6     2335.15     2703.68    109.94 o 
   7  16   6       12.94      -23.70     25.03 o 
  -9  17   6       69.70       96.58     24.65 o 
  -8  17   6     1176.22     1310.72     60.48 o 
  -7  17   6       40.32       10.42     17.14 o 
  -6  17   6     2340.44     2214.18     66.22 o 
  -5  17   6      105.81      139.11     24.32 o 
  -4  17   6     2614.48     2474.64    107.59 o 
  -3  17   6       81.00       66.77     19.83 o 
  -2  17   6      685.94      701.08     42.07 o 
  -1  17   6       32.75        2.88     16.68 o 
   0  17   6     1588.65     1658.51     54.92 o 
   1  17   6      113.19      123.51     38.54 o 
   2  17   6     1388.41     1405.30     57.26 o 
   3  17   6       13.80       19.04     18.60 o 
   4  17   6     1933.94     1972.97     75.15 o 
   5  17   6       20.17       29.33     22.31 o 
   6  17   6      223.67      225.31     42.57 o 
  -8  18   6     1147.93     1103.29     57.05 o 
  -7  18   6      116.14      138.95     25.87 o 
  -6  18   6     1555.13     1545.98     58.10 o 
  -5  18   6       45.96       51.43     20.55 o 
  -4  18   6     1049.76     1043.38     54.75 o 
  -3  18   6      810.01      870.42     52.67 o 
  -2  18   6     1247.62     1197.85     62.88 o 
  -1  18   6      122.43      139.71     24.76 o 
   0  18   6      529.19      556.68     43.65 o 
   1  18   6      420.69      530.51     42.74 o 
   2  18   6     1693.96     1741.05     64.96 o 
   3  18   6      267.52      285.88     29.27 o 
   4  18   6      302.61      337.63     31.89 o 
   5  18   6       19.96       25.91     27.69 o 
  -7  19   6       98.85      134.07     26.66 o 
  -6  19   6      170.43      101.52     25.82 o 
  -5  19   6     2403.52     2447.61     73.20 o 
  -4  19   6      531.44      526.11     41.44 o 
  -3  19   6      309.81      362.06     61.79 o 
  -2  19   6      128.99      145.54     32.69 o 
  -1  19   6     1726.38     1792.54     67.69 o 
   0  19   6      636.57      608.83     46.34 o 
   1  19   6       77.74      110.83     27.53 o 
   2  19   6      441.33      466.90     41.70 o 
   3  19   6     2014.91     2277.29     67.61 o 
   4  19   6      710.33      774.97     41.06 o 
  -5  20   6       14.13       13.61     20.69 o 
  -4  20   6       88.57       83.98     28.57 o 
  -3  20   6     2192.67     2421.85     73.32 o 
  -2  20   6      167.40      170.12     28.52 o 
  -1  20   6      183.21      155.94     28.41 o 
   0  20   6       63.06       36.71     24.70 o 
   1  20   6     2034.40     2275.79     88.64 o 
   2  20   6       10.80       10.32     22.31 o 
 -15   0   7     1626.78     1525.09     75.20 o 
 -13   0   7      213.40      263.34     35.74 o 
 -11   0   7     6913.18     7078.77    121.18 o 
  -9   0   7      779.26      833.55     29.80 o 
  -7   0   7    11071.68    10814.56    149.14 o 
  -5   0   7      135.75      120.28     15.34 o 
  -3   0   7    10725.21    11183.36    145.15 o 
  -1   0   7      135.24       94.09     17.55 o 
   1   0   7    12904.53    12974.00    163.55 o 
   3   0   7     3045.67     3019.74     79.66 o 
   5   0   7     3216.41     3030.42    154.99 o 
   7   0   7     6691.83     6648.23    187.57 o 
   9   0   7     1451.87     1384.19     67.65 o 
  11   0   7     1534.54     1574.27     78.52 o 
 -16   1   7       76.71       89.70     26.65 o 
 -15   1   7      226.02      243.97     38.38 o 
 -14   1   7      237.13      218.80     32.56 o 
 -13   1   7     3266.58     3166.55     69.91 o 
 -12   1   7     1790.76     1685.11     38.44 o 
 -11   1   7      143.58      154.75     15.14 o 
 -10   1   7        5.35        2.63      8.19 o 
  -9   1   7     5870.50     5813.05     60.84 o 
  -8   1   7      380.59      328.30     15.68 o 
  -7   1   7        1.22       -2.30      7.66 o 
  -6   1   7       51.68       44.34      8.46 o 
  -5   1   7    21990.02    23376.57    195.72 o 
  -4   1   7     2285.65     2315.84     33.95 o 
  -3   1   7     2044.91     2302.18     60.09 o 
  -2   1   7       44.52       60.70     10.47 o 
  -1   1   7    18377.21    18776.09    170.01 o 
   0   1   7      855.90      850.01     32.94 o 
   1   1   7        4.26       -2.13      8.44 o 
   2   1   7        1.58        4.57      6.30 o 
   3   1   7     5150.63     5018.09     56.92 o 
   4   1   7     1348.74     1415.29     27.63 o 
   5   1   7     2277.19     2201.61     79.14 o 
   6   1   7      276.75      274.16     22.55 o 
   7   1   7     2233.93     2228.43     63.18 o 
   8   1   7     1844.78     1715.22     53.76 o 
   9   1   7     1644.44     1567.38     50.10 o 
  10   1   7       32.22        1.27     16.26 o 
  11   1   7     1113.24     1023.35     51.37 o 
  12   1   7      656.13      652.54     43.29 o 
 -15   2   7     1106.46     1164.72     76.39 o 
 -14   2   7      496.02      536.33     39.93 o 
 -13   2   7      185.35      168.95     21.66 o 
 -12   2   7     1006.69      989.19     40.48 o 
 -11   2   7     8428.01     8311.75     88.48 o 
 -10   2   7      936.37      948.77     25.10 o 
  -9   2   7     3134.62     3049.73     43.85 o 
  -8   2   7     7201.62     6846.92     72.16 o 
  -7   2   7     5819.44     5827.24     60.80 o 
  -6   2   7     1643.34     1609.55     31.42 o 
  -5   2   7     4584.72     5046.12     70.96 o 
  -4   2   7     8719.90     9331.73     96.88 o 
  -3   2   7     1197.18     1055.27     26.08 o 
  -2   2   7    11153.11    11381.94    126.44 o 
  -1   2   7     2618.94     2678.51     38.03 o 
   0   2   7        3.18       -5.11      6.26 o 
   1   2   7    21173.45    21894.94    182.23 o 
   2   2   7     1284.87     1166.79     26.30 o 
   3   2   7     3642.70     3899.53     62.51 o 
   4   2   7     1520.54     1569.94     28.01 o 
   5   2   7      895.08      881.21     47.40 o 
   6   2   7     2898.15     2775.78     83.29 o 
   7   2   7     1414.28     1379.86     43.17 o 
   8   2   7       75.60       52.94     22.02 o 
   9   2   7     1375.66     1277.01    103.96 o 
  10   2   7      458.73      483.76     34.77 o 
  11   2   7      543.26      481.28     36.49 o 
  12   2   7      139.67      169.17     27.39 o 
 -15   3   7       86.98       81.94     34.46 o 
 -14   3   7     2441.49     2500.60     96.17 o 
 -13   3   7     1550.41     1550.02     62.65 o 
 -12   3   7     2038.77     2080.55     47.03 o 
 -11   3   7       80.25       72.73     11.84 o 
 -10   3   7     1885.51     1811.90     34.47 o 
  -9   3   7     3269.05     3250.43     53.99 o 
  -8   3   7      923.01      901.75     26.23 o 
  -7   3   7      115.92      103.58     10.22 o 
  -6   3   7     5039.81     5098.99     56.80 o 
  -5   3   7      701.94      685.86     18.49 o 
  -4   3   7    18542.38    18809.27    161.76 o 
  -3   3   7      323.38      361.55     18.63 o 
  -2   3   7     5473.09     5572.52     69.45 o 
  -1   3   7     3561.56     3694.88     43.19 o 
   0   3   7     9655.48     9978.29     93.41 o 
   1   3   7        0.98        1.02      6.76 o 
   2   3   7      131.29      150.02     15.97 o 
   3   3   7     1426.56     1353.91     29.43 o 
   4   3   7     6653.65     6572.09    100.02 o 
   5   3   7       68.28       27.02     12.46 o 
   6   3   7       23.64       19.58     13.26 o 
   7   3   7      545.70      577.47     38.02 o 
   8   3   7     6227.43     6150.81    103.21 o 
   9   3   7      365.08      337.75     29.35 o 
  10   3   7       75.52       43.71     25.45 o 
  11   3   7      157.16      138.81     27.03 o 
  12   3   7     1389.00     1500.70     58.73 o 
 -15   4   7        1.02       -2.87     31.91 o 
 -14   4   7     2460.75     2540.27     97.98 o 
 -13   4   7      108.76      113.19     29.77 o 
 -12   4   7     2480.28     2544.82     54.34 o 
 -11   4   7       31.70       47.78     12.70 o 
 -10   4   7     9560.48     9195.33     93.41 o 
  -9   4   7      620.56      571.31     23.47 o 
  -8   4   7     3124.69     3145.15     50.05 o 
  -7   4   7       91.06       95.30     10.43 o 
  -6   4   7    11527.68    11889.28    108.23 o 
  -5   4   7       45.70       37.42      7.46 o 
  -4   4   7     4124.70     4048.43     61.11 o 
  -3   4   7      628.28      680.64     19.45 o 
  -2   4   7    12706.65    12352.49    111.13 o 
  -1   4   7       82.86       91.46      7.95 o 
   0   4   7     3979.12     4066.27     52.28 o 
   1   4   7      958.57      999.34     22.19 o 
   2   4   7     4786.85     4712.89     51.94 o 
   3   4   7       14.16        7.51      6.97 o 
   4   4   7      123.20      136.94     12.94 o 
   5   4   7     2595.59     2498.71     77.11 o 
   6   4   7     8915.01     8578.95    120.65 o 
   7   4   7       47.05       44.19     14.88 o 
   8   4   7        7.29        7.21     14.33 o 
   9   4   7      206.00      219.96     24.66 o 
  10   4   7     2459.69     2608.55     68.58 o 
  11   4   7       16.87       11.86     13.33 o 
  12   4   7       71.76       39.72     21.04 o 
 -15   5   7       79.56       90.96     33.22 o 
 -14   5   7      631.33      631.65     58.78 o 
 -13   5   7      794.20      759.12     60.65 o 
 -12   5   7     3765.40     3626.54     67.56 o 
 -11   5   7      201.69      156.94     20.60 o 
 -10   5   7     3670.45     3556.54    112.60 o 
  -9   5   7      982.68      944.56     31.98 o 
  -8   5   7     9185.43     8928.71    124.44 o 
  -7   5   7       74.89       83.30     10.69 o 
  -6   5   7     2019.71     2064.81     51.79 o 
  -5   5   7     1734.92     1633.25     26.25 o 
  -4   5   7    10503.74    10965.53    112.64 o 
  -3   5   7       40.99       45.59      6.07 o 
  -2   5   7     1420.71     1444.69     25.22 o 
  -1   5   7      707.21      712.31     17.68 o 
   0   5   7    13783.72    14248.38    137.23 o 
   1   5   7      895.45      877.24     21.05 o 
   2   5   7     2989.60     3002.64     60.39 o 
   3   5   7      171.54      155.59     11.58 o 
   4   5   7     8237.13     8334.41     81.38 o 
   5   5   7       24.93       28.51     12.99 o 
   6   5   7      829.52      773.46     34.50 o 
   7   5   7      118.88       87.55     17.36 o 
   8   5   7     4213.99     4112.08     81.73 o 
   9   5   7      108.93       99.23     20.20 o 
  10   5   7       56.76       63.02     19.46 o 
  11   5   7        1.08      -15.17     15.26 o 
  12   5   7     1095.78     1050.83     62.68 o 
 -15   6   7      693.49      602.72     61.60 o 
 -14   6   7      305.60      258.29     41.63 o 
 -13   6   7      256.85      275.68     40.96 o 
 -12   6   7      900.45      977.01     38.02 o 
 -11   6   7     2246.07     2182.49     56.99 o 
 -10   6   7      567.38      571.09     29.68 o 
  -9   6   7      335.40      344.55     29.17 o 
  -8   6   7     6359.42     6396.09     99.80 o 
  -7   6   7     3085.05     3026.67     74.44 o 
  -6   6   7     2361.20     2190.26     50.37 o 
  -5   6   7      550.36      613.13     44.84 o 
  -4   6   7     2099.08     2193.09     86.82 o 
  -3   6   7     6916.18     6399.17     91.65 o 
  -2   6   7     3414.68     3452.81     40.82 o 
  -1   6   7      947.70      918.61     21.73 o 
   0   6   7      743.82      777.31     22.93 o 
   1   6   7     1911.98     1833.25     30.86 o 
   2   6   7     4643.07     4552.11     55.39 o 
   3   6   7     1096.95     1062.86     23.68 o 
   4   6   7      342.73      362.14     16.87 o 
   5   6   7     7865.74     7820.41    135.89 o 
   6   6   7     2659.30     2698.86     59.72 o 
   7   6   7     2607.54     2670.41     81.32 o 
   8   6   7       20.42       23.89     15.14 o 
   9   6   7      434.75      395.45     31.37 o 
  10   6   7     1208.10     1130.02     51.94 o 
  11   6   7      389.20      424.54     35.80 o 
 -15   7   7        4.64        9.96     27.69 o 
 -14   7   7        8.66       22.43     26.34 o 
 -13   7   7     4105.49     4149.22    104.81 o 
 -12   7   7       28.30       22.65     15.69 o 
 -11   7   7        0.24       -8.17     11.97 o 
 -10   7   7     2873.61     2916.24    113.31 o 
  -9   7   7     8489.80     7734.79    375.42 o 
  -8   7   7     1517.51     1458.55     50.14 o 
  -7   7   7      635.21      649.26     38.14 o 
  -6   7   7     2820.28     2661.90     91.74 o 
  -5   7   7    11657.57    11500.42    146.16 o 
  -4   7   7     2967.40     3108.79     60.46 o 
  -3   7   7      594.48      530.60     27.59 o 
  -2   7   7      210.19      236.32     15.14 o 
  -1   7   7    11505.28    11351.56    105.12 o 
   0   7   7      700.05      701.18     19.94 o 
   1   7   7     2984.77     3042.08     45.38 o 
   2   7   7      270.04      318.35     16.76 o 
   3   7   7     3615.44     3689.74     47.29 o 
   4   7   7      890.27      894.93     28.02 o 
   5   7   7     1204.25     1249.49     41.39 o 
   6   7   7      101.13       83.67     16.40 o 
   7   7   7     1224.00     1177.03     41.33 o 
   8   7   7     1729.43     1749.04     82.49 o 
   9   7   7     1054.19     1082.13     61.20 o 
  10   7   7       88.20       63.69     20.46 o 
  11   7   7      707.19      722.11     51.75 o 
 -14   8   7        0.36       12.99     27.45 o 
 -13   8   7       90.47       99.49     25.87 o 
 -12   8   7       23.87       17.25     14.22 o 
 -11   8   7     2078.53     2245.51     58.93 o 
 -10   8   7      176.13      136.74     19.81 o 
  -9   8   7        1.31      -12.35     12.35 o 
  -8   8   7      236.12      236.63     23.46 o 
  -7   8   7    12815.79    12494.09    185.93 o 
  -6   8   7      210.92      169.08     19.83 o 
  -5   8   7        7.85       19.24     12.85 o 
  -4   8   7      211.06      238.01     21.59 o 
  -3   8   7    12378.99    12001.94    150.25 o 
  -2   8   7      660.16      659.77     30.47 o 
  -1   8   7      941.23      812.11     35.77 o 
   0   8   7      162.61      146.83     13.51 o 
   1   8   7     6363.74     6070.13     91.76 o 
   2   8   7       12.08        4.54      8.09 o 
   3   8   7     1448.31     1412.13     28.40 o 
   4   8   7      357.31      347.40     17.38 o 
   5   8   7     2978.69     3035.03     56.30 o 
   6   8   7     1091.23     1213.48     51.96 o 
   7   8   7     1327.19     1316.81     40.44 o 
   8   8   7      123.23      134.67     20.19 o 
   9   8   7     2277.89     2180.99     85.74 o 
  10   8   7       14.04        1.40     25.11 o 
  11   8   7     1114.94     1247.24     67.22 o 
 -14   9   7      765.49      879.97    100.28 o 
 -13   9   7     1668.23     1557.98     65.74 o 
 -12   9   7        2.81        6.67     14.01 o 
 -11   9   7       68.37       52.00     15.41 o 
 -10   9   7      384.23      393.33     30.15 o 
  -9   9   7     5461.10     5247.96     94.35 o 
  -8   9   7       69.31       53.99     15.81 o 
  -7   9   7      335.31      234.15     46.06 o 
  -6   9   7       26.66        7.75     13.64 o 
  -5   9   7     2530.73     2435.27     56.62 o 
  -4   9   7       56.79       63.98     15.33 o 
  -3   9   7      314.36      305.36     24.03 o 
  -2   9   7      278.81      294.05     23.24 o 
  -1   9   7     4826.36     4733.20     79.55 o 
   0   9   7     2054.27     2007.05     48.69 o 
   1   9   7     3056.76     3165.50     57.60 o 
   2   9   7      262.49      256.36     19.25 o 
   3   9   7     5616.34     5611.92     69.62 o 
   4   9   7     1755.76     1773.29     35.86 o 
   5   9   7     1593.48     1679.38     46.87 o 
   6   9   7       20.41       22.65     15.16 o 
   7   9   7     1146.16     1106.30     44.12 o 
   8   9   7       15.76       -8.87     14.85 o 
   9   9   7     1481.66     1431.72     53.53 o 
  10   9   7       27.02        3.11     23.49 o 
 -14  10   7       20.46       -1.33     26.80 o 
 -13  10   7       11.21       16.64     21.64 o 
 -12  10   7     1031.32     1006.23     44.63 o 
 -11  10   7     4437.69     4530.44     82.50 o 
 -10  10   7      534.50      531.99     35.08 o 
  -9  10   7        3.87       20.38     15.37 o 
  -8  10   7      309.56      315.32     27.36 o 
  -7  10   7     8892.54     8263.53    160.37 o 
  -6  10   7     5482.80     5260.71     91.79 o 
  -5  10   7      448.97      384.20     27.68 o 
  -4  10   7     1486.88     1465.80     46.39 o 
  -3  10   7     5745.71     5457.81    101.27 o 
  -2  10   7     1877.41     1775.98    100.07 o 
  -1  10   7      241.38      249.26     22.67 o 
   0  10   7     1040.70     1092.66     52.84 o 
   1  10   7     6997.64     6860.90    141.00 o 
   2  10   7     2802.23     2731.55     65.54 o 
   3  10   7      883.26      945.82     42.26 o 
   4  10   7       26.91       33.45     10.76 o 
   5  10   7     1339.37     1340.29     42.43 o 
   6  10   7     1701.57     1727.63     50.77 o 
   7  10   7      648.95      604.13     36.49 o 
   8  10   7       46.15       32.04     17.87 o 
   9  10   7     1028.99      997.14     52.49 o 
  10  10   7     1769.55     1844.29     61.76 o 
 -13  11   7      596.34      558.72     63.33 o 
 -12  11   7      428.38      460.76     32.58 o 
 -11  11   7       47.09       62.72     17.17 o 
 -10  11   7     1382.21     1354.72     64.53 o 
  -9  11   7     1063.46     1046.99     44.80 o 
  -8  11   7     3571.76     3402.33     75.37 o 
  -7  11   7     1834.38     1622.33     62.05 o 
  -6  11   7      812.34      811.71     39.71 o 
  -5  11   7     2030.60     2139.18     55.32 o 
  -4  11   7     2271.66     2315.30     57.47 o 
  -3  11   7      407.45      396.17     28.82 o 
  -2  11   7     1609.26     1590.40     46.73 o 
  -1  11   7     3779.83     3493.43     69.99 o 
   0  11   7     4099.28     3803.74     72.73 o 
   1  11   7      363.20      365.33     29.63 o 
   2  11   7      753.05      709.31     38.55 o 
   3  11   7     1313.85     1238.55     58.46 o 
   4  11   7     3013.90     2988.63     77.21 o 
   5  11   7     1370.61     1390.72     44.28 o 
   6  11   7       49.60       58.27     20.15 o 
   7  11   7      287.18      268.65     26.58 o 
   8  11   7      755.23      850.86     45.01 o 
   9  11   7      453.13      458.66     46.35 o 
  10  11   7       43.91       21.49     23.51 o 
 -13  12   7       33.44       71.47     26.45 o 
 -12  12   7     2066.14     2052.14     57.81 o 
 -11  12   7      166.70      145.44     26.24 o 
 -10  12   7     3782.08     3811.68     85.24 o 
  -9  12   7       36.33       17.91     17.44 o 
  -8  12   7     1823.27     1820.87     55.37 o 
  -7  12   7      241.76      163.63     37.94 o 
  -6  12   7     5082.50     5029.92    104.86 o 
  -5  12   7       50.57       20.24     15.06 o 
  -4  12   7      841.70      802.00     41.30 o 
  -3  12   7      483.68      457.05     30.51 o 
  -2  12   7     3076.87     3080.01     69.35 o 
  -1  12   7      279.79      244.66     26.20 o 
   0  12   7     1045.67     1037.94     39.25 o 
   1  12   7        6.27       -3.43     14.53 o 
   2  12   7    10319.14    10128.44    157.29 o 
   3  12   7      253.54      243.49     23.16 o 
   4  12   7       90.60       76.20     16.97 o 
   5  12   7      117.39      154.40     58.74 o 
   6  12   7     3005.43     2957.11     82.43 o 
   7  12   7       11.07      -13.72     17.97 o 
   8  12   7        0.46       -1.56     22.64 o 
   9  12   7        7.86       15.12     19.16 o 
 -12  13   7     1309.16     1300.92     52.06 o 
 -11  13   7        5.38      -14.48     14.48 o 
 -10  13   7     1969.63     1888.10     63.83 o 
  -9  13   7      160.42      154.16     23.51 o 
  -8  13   7     4092.53     3956.25     85.55 o 
  -7  13   7       29.88       23.72     15.69 o 
  -6  13   7     1285.59     1293.25     47.21 o 
  -5  13   7      513.06      435.40     31.79 o 
  -4  13   7     4550.38     4471.82     87.27 o 
  -3  13   7      259.67      235.73     24.58 o 
  -2  13   7     2191.06     1960.88     69.43 o 
  -1  13   7      866.54      782.62     37.64 o 
   0  13   7     4867.22     4906.36     89.28 o 
   1  13   7      668.53      617.31     39.06 o 
   2  13   7     1522.66     1365.30     49.91 o 
   3  13   7      534.27      522.22     32.18 o 
   4  13   7     4326.95     4572.48     84.27 o 
   5  13   7      171.95      105.81     30.72 o 
   6  13   7       35.76       18.02     20.64 o 
   7  13   7      138.42      171.88     29.53 o 
   8  13   7     1236.41     1298.46     66.53 o 
   9  13   7       43.83        4.42     22.81 o 
 -12  14   7      294.01      311.98     29.88 o 
 -11  14   7      835.47      903.66     45.46 o 
 -10  14   7     1192.33     1358.96     53.76 o 
  -9  14   7      364.88      386.38     34.00 o 
  -8  14   7     1454.96     1459.07     52.49 o 
  -7  14   7     1294.05     1273.93     51.16 o 
  -6  14   7     2646.88     2621.74     67.85 o 
  -5  14   7       59.74       77.72     20.22 o 
  -4  14   7     1375.11     1363.00     47.86 o 
  -3  14   7     2414.75     2415.30     62.52 o 
  -2  14   7     4398.13     4252.92     85.14 o 
  -1  14   7       54.49       73.64     18.21 o 
   0  14   7       85.36       82.27     18.27 o 
   1  14   7      339.41      431.36     34.26 o 
   2  14   7     3195.32     3154.15    117.11 o 
   3  14   7      177.11      188.01     22.82 o 
   4  14   7       42.65       35.14     16.19 o 
   5  14   7      574.73      510.30     50.66 o 
   6  14   7     2217.28     2250.00     91.21 o 
   7  14   7       15.39       36.78     28.00 o 
   8  14   7       13.01       16.84     22.91 o 
 -11  15   7        3.08       16.80     25.08 o 
 -10  15   7      295.84      338.83     34.43 o 
  -9  15   7     2260.90     2309.88     68.90 o 
  -8  15   7       10.00       -0.73     16.73 o 
  -7  15   7       70.79       72.75     20.24 o 
  -6  15   7      826.57      753.03     43.04 o 
  -5  15   7     2792.99     2739.78     70.27 o 
  -4  15   7     2199.55     1996.31     59.47 o 
  -3  15   7      549.85      578.26     40.03 o 
  -2  15   7     1035.76      940.77     45.78 o 
  -1  15   7     2242.49     2120.41     59.39 o 
   0  15   7      264.52      324.18     31.77 o 
   1  15   7      527.27      486.70     37.91 o 
   2  15   7       27.35       30.16     18.24 o 
   3  15   7     2802.50     2740.81     66.59 o 
   4  15   7      368.97      397.46     30.51 o 
   5  15   7      792.26      828.93     63.12 o 
   6  15   7       42.68       44.15     33.70 o 
   7  15   7     1431.17     1649.10    143.84 o 
 -10  16   7       86.85       59.60     23.38 o 
  -9  16   7      121.57      146.13     25.42 o 
  -8  16   7       30.51       18.28     16.68 o 
  -7  16   7     4822.72     4798.55    133.16 o 
  -6  16   7      187.07      242.44     34.76 o 
  -5  16   7        6.85       34.43     18.27 o 
  -4  16   7       29.07       32.86     18.42 o 
  -3  16   7     5711.85     5504.46    104.79 o 
  -2  16   7       61.59       68.05     19.46 o 
  -1  16   7     1586.94     1623.63     54.33 o 
   0  16   7       59.48       87.88     21.67 o 
   1  16   7      898.71      946.08     76.81 o 
   2  16   7       35.59        5.23     18.80 o 
   3  16   7     1307.32     1337.00     50.83 o 
   4  16   7        0.81        6.90     17.89 o 
   5  16   7     2003.69     2038.50     86.68 o 
   6  16   7      217.20      194.83     39.67 o 
  -9  17   7     2147.08     2402.67     73.89 o 
  -8  17   7      371.26      426.33     44.09 o 
  -7  17   7      115.80      138.37     25.99 o 
  -6  17   7       27.13       49.14     20.12 o 
  -5  17   7     4725.32     5033.51    103.84 o 
  -4  17   7      354.61      432.00     35.44 o 
  -3  17   7      623.66      603.97     57.60 o 
  -2  17   7        9.99       -6.44     16.42 o 
  -1  17   7     3234.23     3255.82     93.10 o 
   0  17   7       49.18       33.03     20.19 o 
   1  17   7      583.97      534.17     41.41 o 
   2  17   7      155.21      158.80     26.88 o 
   3  17   7     3346.49     3332.71     77.68 o 
   4  17   7        0.33        6.06     19.28 o 
   5  17   7      579.59      517.76     61.67 o 
   6  17   7        3.46       10.81     27.91 o 
  -8  18   7       75.22       59.06     31.45 o 
  -7  18   7     1800.82     1953.67     66.74 o 
  -6  18   7      113.30      122.84     25.85 o 
  -5  18   7      244.39      285.52     32.48 o 
  -4  18   7      272.10      300.68     31.73 o 
  -3  18   7     1869.88     1797.81     61.03 o 
  -2  18   7      537.03      544.02     40.33 o 
  -1  18   7        5.13       -0.35     17.69 o 
   0  18   7       23.91       30.36     21.12 o 
   1  18   7       60.15       90.89     24.96 o 
   2  18   7      761.64      789.92     50.80 o 
   3  18   7      245.78      281.77     30.10 o 
   4  18   7       21.54       21.14     22.11 o 
  -6  19   7     1132.75     1145.69     58.61 o 
  -5  19   7      977.99      987.66     54.52 o 
  -4  19   7     1179.71     1139.73     58.04 o 
  -3  19   7      130.33      143.77     30.38 o 
  -2  19   7      199.80      201.25     29.07 o 
  -1  19   7     1258.28     1265.23     74.76 o 
   0  19   7     1865.32     1948.96     72.14 o 
   1  19   7      379.70      412.56     40.79 o 
   2  19   7      343.21      319.90     36.77 o 
   3  19   7     1305.14     1232.53     56.95 o 
  -4  20   7     1155.85     1304.11     69.99 o 
  -3  20   7      133.24      137.44     30.53 o 
  -2  20   7     2316.20     2412.24     77.26 o 
  -1  20   7        4.89        6.92     21.33 o 
   0  20   7      286.15      320.21     38.45 o 
 -14   0   8     1170.10     1217.18     63.73 o 
 -12   0   8     5537.40     5363.93    105.27 o 
 -10   0   8     3158.46     3202.76     61.25 o 
  -8   0   8     4157.30     4150.18     87.26 o 
  -6   0   8    13959.51    13947.50    182.49 o 
  -4   0   8     1501.94     1776.24     55.33 o 
  -2   0   8    12295.07    12379.47    193.59 o 
   0   0   8      297.96      363.36     19.96 o 
   2   0   8    12177.41    12363.10    162.03 o 
   4   0   8       77.85       63.61     13.86 o 
   6   0   8     5065.55     5139.30    134.26 o 
   8   0   8        0.81       -0.69     20.16 o 
  10   0   8     3347.93     3245.94    179.08 o 
 -15   1   8       57.79       76.04     29.72 o 
 -14   1   8     2165.63     2269.70     69.98 o 
 -13   1   8      687.92      708.24     30.32 o 
 -12   1   8     1674.05     1657.02     48.07 o 
 -11   1   8       15.17        1.67      9.23 o 
 -10   1   8     1899.49     2021.15     36.46 o 
  -9   1   8     1829.00     1797.27     37.49 o 
  -8   1   8     9095.87     9207.74     88.25 o 
  -7   1   8      109.10       90.05     11.12 o 
  -6   1   8     4689.16     4962.98     59.74 o 
  -5   1   8     1244.82     1250.92     33.41 o 
  -4   1   8     6434.48     6453.78     69.42 o 
  -3   1   8     2356.01     2616.96     41.49 o 
  -2   1   8      136.05      164.32     19.40 o 
  -1   1   8      291.87      259.64     31.97 o 
   0   1   8    12469.84    12320.53    103.72 o 
   1   1   8     3274.16     3317.50     41.20 o 
   2   1   8      409.30      387.44     16.95 o 
   3   1   8      202.95      157.07     12.13 o 
   4   1   8     7408.39     7429.36     88.68 o 
   5   1   8      104.26       57.42     14.15 o 
   6   1   8      104.30       71.65     15.53 o 
   7   1   8      515.60      465.93     30.22 o 
   8   1   8     4557.41     4363.20     98.20 o 
   9   1   8      164.59      196.46     24.27 o 
  10   1   8      321.75      268.72     29.01 o 
  11   1   8       97.79       42.21     23.18 o 
 -15   2   8     2020.27     2241.77     92.46 o 
 -14   2   8     1168.64     1179.40     65.64 o 
 -13   2   8        3.77        2.52     12.24 o 
 -12   2   8      370.37      370.76     23.93 o 
 -11   2   8     3962.84     3997.33     55.69 o 
 -10   2   8     2882.04     2928.49     44.70 o 
  -9   2   8     1143.70     1119.11     31.49 o 
  -8   2   8      963.08      963.53     23.12 o 
  -7   2   8     5138.03     5143.56     62.20 o 
  -6   2   8     5866.54     5806.75     66.26 o 
  -5   2   8        7.04       20.00     10.60 o 
  -4   2   8      570.41      648.88     38.58 o 
  -3   2   8     5818.10     5728.05     88.23 o 
  -2   2   8     3721.75     3757.02     57.99 o 
  -1   2   8     2636.79     2531.06     38.70 o 
   0   2   8     1017.68     1058.83     24.04 o 
   1   2   8     5921.21     5966.36     66.34 o 
   2   2   8     8732.49     8387.41     79.22 o 
   3   2   8     1091.91     1029.88     24.01 o 
   4   2   8      221.07      175.85     16.41 o 
   5   2   8     1069.73     1043.98     52.25 o 
   6   2   8     3683.86     3571.84     97.03 o 
   7   2   8     1986.67     1923.15     53.89 o 
   8   2   8        9.89       13.90     14.70 o 
   9   2   8      426.91      417.15     37.90 o 
  10   2   8      959.05      771.13     83.47 o 
  11   2   8      598.86      597.57     41.26 o 
 -15   3   8        1.83        4.03     24.45 o 
 -14   3   8      101.19       85.18     28.64 o 
 -13   3   8     5042.95     4999.09     91.81 o 
 -12   3   8      437.62      431.98     34.11 o 
 -11   3   8       45.33       46.74     12.18 o 
 -10   3   8      298.58      316.06     19.31 o 
  -9   3   8     3440.57     3450.82     51.70 o 
  -8   3   8     3877.56     3821.98     47.86 o 
  -7   3   8      330.52      316.74     15.46 o 
  -6   3   8      593.48      546.90     30.48 o 
  -5   3   8    10522.49    10637.89    110.89 o 
  -4   3   8       69.26       47.49     10.56 o 
  -3   3   8     4889.90     4905.58     68.87 o 
  -2   3   8      314.48      325.33     25.31 o 
  -1   3   8    11673.85    11171.00    110.47 o 
   0   3   8     2016.21     2070.78     49.20 o 
   1   3   8     4263.97     4165.31     52.28 o 
   2   3   8       17.96        4.73     10.58 o 
   3   3   8     3123.37     3126.80     49.77 o 
   4   3   8     5586.31     5570.73     73.71 o 
   5   3   8     2379.89     2305.95     53.01 o 
   6   3   8        0.04      -11.85     11.85 o 
   7   3   8     1979.99     1963.87     53.35 o 
   8   3   8      653.15      648.18     37.57 o 
   9   3   8     2208.09     2081.28     60.00 o 
  10   3   8      130.79      158.59     24.60 o 
  11   3   8      472.68      578.55     48.08 o 
 -15   4   8     3161.77     3251.64    116.51 o 
 -14   4   8       70.83       75.85     42.51 o 
 -13   4   8       13.89       12.54     15.35 o 
 -12   4   8        3.43        1.08     11.90 o 
 -11   4   8     4433.30     4591.42     74.92 o 
 -10   4   8      147.19      118.25     19.34 o 
  -9   4   8      748.79      736.84     31.17 o 
  -8   4   8       81.78      112.26     15.32 o 
  -7   4   8     3823.88     3752.83     57.79 o 
  -6   4   8       98.99      122.31      9.63 o 
  -5   4   8     2041.29     2004.66     39.28 o 
  -4   4   8      338.60      329.82     16.78 o 
  -3   4   8    12812.82    12811.12    130.82 o 
  -2   4   8       30.62       20.32      7.64 o 
  -1   4   8     8617.86     8912.67     85.53 o 
   0   4   8     2479.20     2613.26     41.26 o 
   1   4   8    12018.91    12076.07    123.32 o 
   2   4   8      317.77      292.58     14.62 o 
   3   4   8     1304.25     1257.68     28.36 o 
   4   4   8     1041.28     1044.18     32.08 o 
   5   4   8     1822.27     1760.77     56.34 o 
   6   4   8      477.25      419.69     28.26 o 
   7   4   8     4046.14     3810.97     76.89 o 
   8   4   8       26.77       -2.32     14.02 o 
   9   4   8     1185.37     1121.02     48.88 o 
  10   4   8       25.92       40.12     19.36 o 
  11   4   8      771.36      810.40     48.29 o 
 -15   5   8      104.14      132.30     49.35 o 
 -14   5   8       98.79       86.53     44.65 o 
 -13   5   8     3470.15     3390.35     67.52 o 
 -12   5   8     1420.96     1405.17     41.82 o 
 -11   5   8     1086.76     1039.72     35.99 o 
 -10   5   8      230.31      194.08     25.31 o 
  -9   5   8    12108.37    11675.57    194.40 o 
  -8   5   8       23.84       40.98     20.03 o 
  -7   5   8      555.29      510.44     55.50 o 
  -6   5   8      393.35      381.24     18.18 o 
  -5   5   8     8273.33     8304.38     94.77 o 
  -4   5   8     1103.03     1022.67     24.30 o 
  -3   5   8     3352.43     3291.04     41.34 o 
  -2   5   8       22.03       16.52      7.36 o 
  -1   5   8     9598.92     9958.43     92.97 o 
   0   5   8     1789.45     1878.66     33.92 o 
   1   5   8     3876.17     3767.29     54.35 o 
   2   5   8      154.94      142.13     11.75 o 
   3   5   8     5285.33     5133.62     58.83 o 
   4   5   8      242.47      220.92     15.75 o 
   5   5   8     1907.70     2012.38     45.85 o 
   6   5   8      290.10      259.74     23.53 o 
   7   5   8     4766.06     4427.29     84.07 o 
   8   5   8      406.25      434.92     31.95 o 
   9   5   8      941.70      885.37     45.39 o 
  10   5   8       17.55      -15.30     15.30 o 
  11   5   8      311.78      264.81     34.60 o 
 -15   6   8     1595.70     1622.91    206.79 o 
 -14   6   8      653.57      651.01     60.42 o 
 -13   6   8        1.59       29.72     14.31 o 
 -12   6   8     1050.66     1002.04     40.10 o 
 -11   6   8     2616.76     2774.05     92.93 o 
 -10   6   8      799.58      791.74     45.65 o 
  -9   6   8        2.10       -1.57     13.10 o 
  -8   6   8     1732.54     1699.65     54.80 o 
  -7   6   8     1199.11     1070.66     97.65 o 
  -6   6   8     5070.58     4856.98     82.37 o 
  -5   6   8      274.57      233.11     21.10 o 
  -4   6   8      941.54      956.41     55.59 o 
  -3   6   8     3441.15     3458.75    110.53 o 
  -2   6   8     5435.87     5180.93     90.99 o 
  -1   6   8     5960.83     6179.26     60.88 o 
   0   6   8      224.04      222.35     15.18 o 
   1   6   8     3665.06     3791.87     49.77 o 
   2   6   8     2013.14     1983.50     32.86 o 
   3   6   8      606.72      570.32     20.14 o 
   4   6   8       25.79       25.45     10.65 o 
   5   6   8      517.57      555.45     28.07 o 
   6   6   8     1833.46     1698.59     44.15 o 
   7   6   8     1713.18     1615.73     51.96 o 
   8   6   8      660.91      656.55     43.38 o 
   9   6   8      716.24      791.43     43.62 o 
  10   6   8      730.04      721.60     43.68 o 
  11   6   8     1410.51     1523.20     67.52 o 
 -14   7   8     1114.08     1160.89     79.91 o 
 -13   7   8      531.55      548.48     40.67 o 
 -12   7   8     1884.31     1732.16     54.57 o 
 -11   7   8      350.28      333.60     30.09 o 
 -10   7   8     1933.76     1917.59     54.35 o 
  -9   7   8     4670.82     4516.72     85.28 o 
  -8   7   8     3171.96     3135.36     67.64 o 
  -7   7   8       49.48       60.63     18.73 o 
  -6   7   8      892.59      935.74     42.62 o 
  -5   7   8     1054.72     1132.71     43.10 o 
  -4   7   8     9050.29     8883.60    213.43 o 
  -3   7   8     1285.96     1293.54     39.18 o 
  -2   7   8     1369.50     1355.99     39.61 o 
  -1   7   8     2208.06     2206.49     46.48 o 
   0   7   8     8269.94     8155.30     98.87 o 
   1   7   8      131.78      109.44     11.83 o 
   2   7   8      185.78      190.69     14.12 o 
   3   7   8     1482.81     1555.58     30.51 o 
   4   7   8    10184.71    10114.95    106.54 o 
   5   7   8     2760.52     2735.60     54.26 o 
   6   7   8       52.96       63.32     14.43 o 
   7   7   8      489.16      515.22     37.89 o 
   8   7   8     2083.11     2159.96     54.65 o 
   9   7   8      290.10      349.50     31.56 o 
  10   7   8       51.77       56.95     19.61 o 
 -14   8   8     1350.83     1471.54     80.80 o 
 -13   8   8       11.62       -1.31     14.16 o 
 -12   8   8     2824.82     2938.09     86.27 o 
 -11   8   8       52.33       57.30     15.78 o 
 -10   8   8     3982.67     3838.19    132.04 o 
  -9   8   8      630.19      637.48     42.47 o 
  -8   8   8      703.51      710.29     50.34 o 
  -7   8   8      308.51      253.38     23.65 o 
  -6   8   8     8931.22     8738.17    125.69 o 
  -5   8   8       47.30       48.39     15.00 o 
  -4   8   8      271.68      254.49     22.66 o 
  -3   8   8      887.40      870.35     34.23 o 
  -2   8   8    10589.70    10387.15    136.82 o 
  -1   8   8     1174.43     1192.92     37.90 o 
   0   8   8      599.16      570.52     33.74 o 
   1   8   8      343.29      339.94     18.07 o 
   2   8   8     7657.11     7495.50     89.14 o 
   3   8   8      775.86      794.58     23.19 o 
   4   8   8       27.14       35.67     10.61 o 
   5   8   8      442.20      451.15     26.41 o 
   6   8   8     3167.16     3204.81     62.16 o 
   7   8   8       22.62       -0.62     12.90 o 
   8   8   8      171.14      155.93     20.69 o 
   9   8   8      216.52      176.69     23.64 o 
  10   8   8     2601.94     2796.90     77.23 o 
 -14   9   8      991.79      926.95     60.77 o 
 -13   9   8      205.41      164.91     24.62 o 
 -12   9   8     1618.14     1747.04     55.44 o 
 -11   9   8      281.66      227.30     30.10 o 
 -10   9   8     3650.00     3293.69     94.05 o 
  -9   9   8     1787.92     1808.25     54.64 o 
  -8   9   8     5848.26     5660.89    101.24 o 
  -7   9   8        0.27        4.06     13.24 o 
  -6   9   8      722.09      661.43     36.71 o 
  -5   9   8     2439.56     2305.69     56.51 o 
  -4   9   8     2119.20     2171.98     54.30 o 
  -3   9   8      250.66      180.45     20.94 o 
  -2   9   8      554.28      502.61     30.08 o 
  -1   9   8       94.81       84.11     16.89 o 
   0   9   8     5578.80     5321.41     97.93 o 
   1   9   8      415.41      448.01     42.40 o 
   2   9   8      569.43      620.02     35.63 o 
   3   9   8      181.60      209.45     14.73 o 
   4   9   8     5465.69     5517.53     71.61 o 
   5   9   8       11.49       13.80     12.36 o 
   6   9   8       13.68        4.68     12.97 o 
   7   9   8       12.64       -0.59     14.95 o 
   8   9   8      925.89      957.18     47.87 o 
   9   9   8       47.34       50.41     21.03 o 
  10   9   8       67.78       70.17     24.13 o 
 -13  10   8       64.24       78.18     20.73 o 
 -12  10   8     2226.71     2360.98     60.42 o 
 -11  10   8     1725.59     1799.40     57.76 o 
 -10  10   8     1983.71     1959.37     58.73 o 
  -9  10   8       18.60        0.55     14.56 o 
  -8  10   8     1374.77     1160.36     49.68 o 
  -7  10   8     4821.71     4591.46    110.55 o 
  -6  10   8     3281.12     3206.23     70.23 o 
  -5  10   8     6294.64     6165.64    102.30 o 
  -4  10   8     2210.39     2265.93     56.82 o 
  -3  10   8     2582.09     2539.45     59.37 o 
  -2  10   8     6641.08     6548.35    103.19 o 
  -1  10   8      124.12      104.64     22.35 o 
   0  10   8      440.11      437.51     31.89 o 
   1  10   8     2319.06     2350.27     75.56 o 
   2  10   8     6796.17     6634.87    114.94 o 
   3  10   8     3372.87     3390.78    105.03 o 
   4  10   8       37.35       57.04     26.19 o 
   5  10   8      869.96      847.54     40.12 o 
   6  10   8     3495.17     3434.83     73.99 o 
   7  10   8      481.09      496.91     38.05 o 
   8  10   8       27.00       30.30     18.33 o 
   9  10   8      228.74      237.41     29.15 o 
 -13  11   8     1409.92     1520.09     56.91 o 
 -12  11   8      412.99      376.16     30.29 o 
 -11  11   8       67.07       86.61     22.08 o 
 -10  11   8       25.23       46.00     18.62 o 
  -9  11   8     2255.99     2163.24     61.23 o 
  -8  11   8      394.81      425.75     37.44 o 
  -7  11   8     1162.87     1085.59     43.76 o 
  -6  11   8       64.48       32.54     16.59 o 
  -5  11   8     2016.91     1959.53     54.12 o 
  -4  11   8     1627.33     1540.03     69.32 o 
  -3  11   8      829.65      785.99     39.12 o 
  -2  11   8      150.28      147.29     20.36 o 
  -1  11   8     1617.23     1626.02     48.33 o 
   0  11   8     1266.55     1218.30     46.43 o 
   1  11   8     1751.78     1635.05     52.93 o 
   2  11   8      307.06      280.92     27.34 o 
   3  11   8     2687.20     2603.47     59.63 o 
   4  11   8     1894.44     1974.01     83.68 o 
   5  11   8     2434.28     2245.40     70.68 o 
   6  11   8       14.27       53.03     22.46 o 
   7  11   8      291.92      333.17     42.02 o 
   8  11   8      395.93      376.66     33.63 o 
   9  11   8      571.73      601.45     58.21 o 
 -13  12   8       83.34      112.79     22.03 o 
 -12  12   8       15.31       20.45     17.10 o 
 -11  12   8     2891.55     2906.14     76.40 o 
 -10  12   8       51.42       35.23     23.88 o 
  -9  12   8        1.75        6.41     16.36 o 
  -8  12   8      195.01      201.23     28.57 o 
  -7  12   8     8136.67     7597.65    124.47 o 
  -6  12   8      448.92      363.64     29.64 o 
  -5  12   8     1603.39     1612.08     50.55 o 
  -4  12   8        3.41       -9.32     17.18 o 
  -3  12   8     5763.33     5598.14     98.51 o 
  -2  12   8      350.53      366.84     32.23 o 
  -1  12   8      106.08      125.43     20.18 o 
   0  12   8       65.01       59.79     18.05 o 
   1  12   8     2743.09     2714.06     70.73 o 
   2  12   8      249.00      259.64     26.76 o 
   3  12   8     3074.63     3140.51     67.58 o 
   4  12   8       11.12        8.19     22.55 o 
   5  12   8     4268.17     4404.51    126.76 o 
   6  12   8      173.76      170.24     46.51 o 
   7  12   8     1457.39     1522.05     90.37 o 
   8  12   8       26.61        1.72     23.22 o 
 -12  13   8      655.30      668.54     40.48 o 
 -11  13   8       51.12       40.76     20.55 o 
 -10  13   8        2.40        7.28     18.98 o 
  -9  13   8     4023.96     4017.43     89.05 o 
  -8  13   8       11.06       29.26     14.85 o 
  -7  13   8      322.10      376.99     32.34 o 
  -6  13   8      234.47      184.49     24.56 o 
  -5  13   8     3936.03     3839.03     87.60 o 
  -4  13   8      674.75      667.31     38.70 o 
  -3  13   8      460.51      550.53     35.47 o 
  -2  13   8      362.72      348.34     28.82 o 
  -1  13   8     3672.36     3663.13     87.31 o 
   0  13   8     1078.79     1071.37     48.11 o 
   1  13   8     2252.80     2186.03     64.27 o 
   2  13   8       10.50       -5.32     19.06 o 
   3  13   8     3684.19     3571.95     74.48 o 
   4  13   8      307.59      285.35     42.36 o 
   5  13   8     1444.65     1369.68    207.30 o 
   6  13   8      137.13      156.76     36.38 o 
   7  13   8      977.14     1189.00     75.52 o 
   8  13   8      166.30      207.79     35.05 o 
 -11  14   8     1505.78     1499.39    100.30 o 
 -10  14   8      854.39      864.95     49.22 o 
  -9  14   8      133.17      110.80     23.37 o 
  -8  14   8       32.34       17.93     17.10 o 
  -7  14   8     2821.11     2671.32     72.42 o 
  -6  14   8      907.12      866.18     45.57 o 
  -5  14   8     1542.79     1550.84     53.49 o 
  -4  14   8      148.54      156.61     23.15 o 
  -3  14   8     3384.31     3173.38     80.53 o 
  -2  14   8     1743.12     1801.55     58.16 o 
  -1  14   8     1240.16     1281.96     51.49 o 
   0  14   8      166.91      158.13     24.84 o 
   1  14   8      986.43      946.77     47.16 o 
   2  14   8      639.70      693.12     43.71 o 
   3  14   8     1872.79     1851.65     54.18 o 
   4  14   8       41.87       22.07     24.38 o 
   5  14   8     1392.61     1250.00     78.75 o 
   6  14   8      415.20      469.79     78.02 o 
   7  14   8      613.02      521.29     97.93 o 
 -11  15   8       59.29      112.10     25.14 o 
 -10  15   8     1883.83     2130.66     68.68 o 
  -9  15   8      488.00      416.58     36.70 o 
  -8  15   8     1169.00     1187.14    108.11 o 
  -7  15   8       28.85       47.22     20.40 o 
  -6  15   8      258.17      263.08     44.58 o 
  -5  15   8      906.87      798.13     45.17 o 
  -4  15   8     4296.80     4081.94     88.54 o 
  -3  15   8       96.78      127.67     30.23 o 
  -2  15   8      349.30      286.32     28.81 o 
  -1  15   8     1123.57     1080.79     48.60 o 
   0  15   8     3426.35     3344.73     86.32 o 
   1  15   8      795.80      800.16     47.70 o 
   2  15   8       67.92       39.30     20.46 o 
   3  15   8      440.78      435.84     32.60 o 
   4  15   8     2049.89     2054.95     87.23 o 
   5  15   8      303.66      360.75     47.56 o 
   6  15   8        1.49      -12.27     26.39 o 
 -10  16   8     1312.97     1376.96     62.42 o 
  -9  16   8       59.53       79.50     23.07 o 
  -8  16   8      680.92      583.85     41.98 o 
  -7  16   8      217.26      182.82     27.47 o 
  -6  16   8     1794.26     1733.27     59.37 o 
  -5  16   8       61.47       73.51     20.97 o 
  -4  16   8     1352.36     1185.13     63.49 o 
  -3  16   8       44.44       37.75     27.31 o 
  -2  16   8     2988.60     3085.59     77.06 o 
  -1  16   8      133.93      141.23     24.15 o 
   0  16   8        0.57       10.85     21.41 o 
   1  16   8      190.31      201.41     33.30 o 
   2  16   8     1598.65     1759.35     78.84 o 
   3  16   8        2.78      -14.46     15.53 o 
   4  16   8       23.11       33.23     26.43 o 
   5  16   8       14.52      -13.73     25.98 o 
   6  16   8     1888.90     1875.51    274.61 o 
  -9  17   8      182.67      188.91     29.98 o 
  -8  17   8     1324.95     1338.25     60.82 o 
  -7  17   8      271.20      277.20     31.73 o 
  -6  17   8     1063.98     1186.10     57.39 o 
  -5  17   8      152.86      226.43     29.63 o 
  -4  17   8     5182.57     4946.64    103.61 o 
  -3  17   8      143.23      148.64     25.77 o 
  -2  17   8      138.31      134.22     24.35 o 
  -1  17   8      142.80      132.58     24.86 o 
   0  17   8     4907.40     4676.75    109.08 o 
   1  17   8      331.05      319.24     34.87 o 
   2  17   8        2.68       -8.68     18.07 o 
   3  17   8      157.55      153.00     24.66 o 
   4  17   8     2532.53     2669.14    145.63 o 
  -7  18   8      586.55      590.02     43.91 o 
  -6  18   8     1370.49     1380.86     61.98 o 
  -5  18   8       15.68       24.87     20.98 o 
  -4  18   8       96.57       95.49     24.76 o 
  -3  18   8      762.54      795.41     48.21 o 
  -2  18   8     2077.43     2078.23     66.39 o 
  -1  18   8      530.73      500.11     43.97 o 
   0  18   8       17.27       33.33     22.99 o 
   1  18   8        2.78       -7.38     20.79 o 
   2  18   8      631.29      641.24     47.67 o 
   3  18   8      135.09      153.51     26.17 o 
  -5  19   8     1383.56     1560.33     66.29 o 
  -4  19   8     1040.30     1107.20     78.09 o 
  -3  19   8      153.53      185.48     29.36 o 
  -2  19   8      324.50      297.34     33.47 o 
  -1  19   8     1233.26     1142.56     64.37 o 
   0  19   8      876.80      929.00     58.32 o 
   1  19   8      982.33      949.24     58.03 o 
 -13   0   9       59.61       34.28     21.82 o 
 -11   0   9     5388.09     5589.12     96.59 o 
  -9   0   9      231.84      241.01     20.72 o 
  -7   0   9     9132.19     9193.86    136.03 o 
  -5   0   9     3757.38     3515.14     68.59 o 
  -3   0   9    18118.49    18550.88    276.68 o 
  -1   0   9     7165.95     6953.60    128.77 o 
   1   0   9    12493.99    12740.06    146.54 o 
   3   0   9     2434.75     2421.27     55.02 o 
   5   0   9     1699.88     1838.86     68.54 o 
   7   0   9     4221.75     4195.05    117.86 o 
   9   0   9      127.43      101.08     30.33 o 
  11   0   9     1985.34     2258.94    107.33 o 
 -15   1   9      474.67      572.32     75.01 o 
 -14   1   9       50.71       82.06     30.21 o 
 -13   1   9     3028.46     3015.10     60.23 o 
 -12   1   9      662.09      597.96     36.90 o 
 -11   1   9      806.12      757.46     26.46 o 
 -10   1   9      245.63      224.20     14.50 o 
  -9   1   9     7677.48     7557.26     79.34 o 
  -8   1   9      745.41      751.46     24.56 o 
  -7   1   9     1587.58     1553.01     31.99 o 
  -6   1   9       45.67       60.79     10.49 o 
  -5   1   9     7649.40     7733.45     82.57 o 
  -4   1   9      548.31      525.06     20.03 o 
  -3   1   9     5394.40     5450.38     69.44 o 
  -2   1   9      467.32      485.03     26.25 o 
  -1   1   9     1324.81     1219.23     29.32 o 
   0   1   9      481.05      588.35     18.12 o 
   1   1   9     2615.44     2494.38     34.53 o 
   2   1   9      366.37      357.19     16.54 o 
   3   1   9      919.59      977.60     24.63 o 
   4   1   9      724.69      731.26     32.71 o 
   5   1   9     1781.17     1847.49     48.99 o 
   6   1   9       14.27       -2.64     11.28 o 
   7   1   9      932.81      947.55     48.29 o 
   8   1   9      490.10      546.04     35.77 o 
   9   1   9     2126.86     2100.03     71.66 o 
  10   1   9      186.73      211.94     27.25 o 
  11   1   9       55.81       32.86     21.02 o 
 -15   2   9     1823.17     2093.50     89.96 o 
 -14   2   9      967.69     1138.13     67.80 o 
 -13   2   9      131.82       92.21     21.18 o 
 -12   2   9     1540.01     1508.19     41.83 o 
 -11   2   9      727.39      699.65     28.64 o 
 -10   2   9     7700.33     7449.77    116.11 o 
  -9   2   9      464.04      470.48     26.70 o 
  -8   2   9       81.06       84.36     12.57 o 
  -7   2   9     4621.19     4447.96     58.05 o 
  -6   2   9     4203.89     4156.02     58.09 o 
  -5   2   9     2290.26     2246.86     43.85 o 
  -4   2   9     1629.21     1575.59     33.40 o 
  -3   2   9     1488.59     1558.49     47.30 o 
  -2   2   9     7398.58     7410.16    107.79 o 
  -1   2   9     3122.34     3091.10     46.27 o 
   0   2   9       49.77       63.56      9.46 o 
   1   2   9     4627.45     4459.96     52.23 o 
   2   2   9     1417.54     1393.40     27.50 o 
   3   2   9     1113.42     1141.65     31.08 o 
   4   2   9      199.78      200.40     20.90 o 
   5   2   9     1628.59     1601.33     51.51 o 
   6   2   9     1745.37     1644.11     47.79 o 
   7   2   9     1568.17     1526.33     48.81 o 
   8   2   9      105.76      116.62     20.99 o 
   9   2   9      634.13      640.12     40.14 o 
  10   2   9      806.99      771.45     45.81 o 
  11   2   9     1349.57     1238.07    105.32 o 
 -15   3   9      105.99      100.17     31.66 o 
 -14   3   9     1563.68     1454.46     75.07 o 
 -13   3   9      109.12      132.23     21.18 o 
 -12   3   9     3310.97     3395.96     96.16 o 
 -11   3   9      183.49      158.30     18.08 o 
 -10   3   9     1107.53     1166.44     50.51 o 
  -9   3   9     2989.80     2937.75     56.90 o 
  -8   3   9     6617.49     6675.85     86.27 o 
  -7   3   9     3320.00     3273.34     47.43 o 
  -6   3   9     1779.20     1777.58     35.26 o 
  -5   3   9     1981.11     2115.44     38.29 o 
  -4   3   9     5793.26     5794.58     80.52 o 
  -3   3   9       96.35       95.56     13.39 o 
  -2   3   9      589.23      584.30     22.81 o 
  -1   3   9     2169.83     2162.14     37.14 o 
   0   3   9    15167.50    15088.14    147.04 o 
   1   3   9     1894.92     1911.68     41.88 o 
   2   3   9      145.74      170.02     13.94 o 
   3   3   9     1651.76     1609.84     32.27 o 
   4   3   9     4790.87     4616.45    126.86 o 
   5   3   9     2874.73     2615.30     74.73 o 
   6   3   9      166.03      142.52     19.93 o 
   7   3   9        6.11      -12.10     13.32 o 
   8   3   9     3017.34     2909.41     70.34 o 
   9   3   9      136.72      122.65     27.83 o 
  10   3   9      232.40      232.78     28.48 o 
 -15   4   9      111.51       71.39     31.75 o 
 -14   4   9     1599.36     1578.10     78.15 o 
 -13   4   9      135.37      169.18     20.33 o 
 -12   4   9      517.51      592.68     31.63 o 
 -11   4   9       16.65       33.36     12.94 o 
 -10   4   9     4114.98     3978.08     76.97 o 
  -9   4   9     1742.02     1572.41     45.78 o 
  -8   4   9      498.74      451.64     33.17 o 
  -7   4   9     2052.94     2135.58     58.84 o 
  -6   4   9     7960.61     7819.56    188.37 o 
  -5   4   9       55.78       56.83     11.59 o 
  -4   4   9      378.26      442.16     20.14 o 
  -3   4   9        4.45       -5.76      7.31 o 
  -2   4   9    17999.38    18016.53    181.15 o 
  -1   4   9        3.75       -7.73     10.44 o 
   0   4   9      658.14      675.55     22.88 o 
   1   4   9     2532.45     2540.92     40.58 o 
   2   4   9     7822.12     7735.86     91.52 o 
   3   4   9      510.16      527.95     22.17 o 
   4   4   9       27.48       39.88     13.43 o 
   5   4   9       66.03       52.76     14.25 o 
   6   4   9     1997.68     2013.49     65.78 o 
   7   4   9        3.92       17.79     14.37 o 
   8   4   9      478.81      401.03     40.03 o 
   9   4   9       12.02      -10.23     17.91 o 
  10   4   9     1766.71     1840.28     72.37 o 
 -15   5   9        4.17        5.77     26.65 o 
 -14   5   9      744.43      858.13     67.56 o 
 -13   5   9      484.97      536.28     32.18 o 
 -12   5   9     2512.32     2579.26     57.61 o 
 -11   5   9      395.93      432.24     34.19 o 
 -10   5   9       10.13        9.00     15.32 o 
  -9   5   9      989.70      992.83     57.72 o 
  -8   5   9    13068.22    12733.00    188.22 o 
  -7   5   9      546.24      546.89     31.58 o 
  -6   5   9     3527.36     3415.30     67.34 o 
  -5   5   9     6638.91     6433.31     98.50 o 
  -4   5   9     6873.93     6794.94    100.66 o 
  -3   5   9      285.43      280.59     14.29 o 
  -2   5   9       11.85       27.49      9.13 o 
  -1   5   9     2836.00     2850.24     39.98 o 
   0   5   9     8484.71     8415.41     99.38 o 
   1   5   9      441.16      366.56     17.96 o 
   2   5   9       22.19       18.23      8.86 o 
   3   5   9      315.95      313.43     18.60 o 
   4   5   9    10636.24    10481.03    124.03 o 
   5   5   9       87.59       54.64     14.63 o 
   6   5   9      947.45      906.63     41.70 o 
   7   5   9      533.61      469.92     32.62 o 
   8   5   9     3819.36     3662.96     80.61 o 
   9   5   9       62.37       44.28     18.10 o 
  10   5   9        8.03      -12.78     17.66 o 
 -14   6   9     1470.17     1561.84     80.82 o 
 -13   6   9        3.62        5.82     13.89 o 
 -12   6   9      343.71      278.33     23.81 o 
 -11   6   9     2847.45     2956.37     98.43 o 
 -10   6   9     2945.41     3002.56     78.72 o 
  -9   6   9      134.97      145.46     23.34 o 
  -8   6   9      240.66      244.62     36.77 o 
  -7   6   9      178.99      161.94     21.04 o 
  -6   6   9     4166.86     4159.79     77.45 o 
  -5   6   9      615.78      551.23     31.05 o 
  -4   6   9      222.11      224.85     21.51 o 
  -3   6   9     3974.71     3878.95     71.07 o 
  -2   6   9     5420.52     5412.05     97.85 o 
  -1   6   9     1748.51     1761.76     30.02 o 
   0   6   9       73.10       95.48     11.94 o 
   1   6   9     1455.77     1436.87     32.64 o 
   2   6   9     2966.98     2973.64     44.59 o 
   3   6   9     4775.54     4678.92     57.77 o 
   4   6   9        5.03        9.34     11.93 o 
   5   6   9      232.87      257.73     21.54 o 
   6   6   9      797.03      817.55     36.40 o 
   7   6   9     1773.21     1677.69     47.65 o 
   8   6   9      217.85      211.44     23.82 o 
   9   6   9       38.38       37.60     18.91 o 
  10   6   9     1087.83     1072.27     53.58 o 
 -14   7   9      560.92      562.14     47.57 o 
 -13   7   9     1533.78     1555.90     47.91 o 
 -12   7   9      364.56      426.12     29.23 o 
 -11   7   9      430.29      385.01     35.63 o 
 -10   7   9       95.61      123.87     24.20 o 
  -9   7   9     5206.20     5066.68     92.95 o 
  -8   7   9     6797.96     6634.69    123.40 o 
  -7   7   9     2948.41     2786.60     63.68 o 
  -6   7   9     3271.98     3160.46     66.92 o 
  -5   7   9     7743.40     7639.59    132.11 o 
  -4   7   9      244.26      222.67     24.81 o 
  -3   7   9     2924.09     2937.05     69.72 o 
  -2   7   9      160.31      178.90     20.40 o 
  -1   7   9     5531.02     5306.57     97.10 o 
   0   7   9     1151.71     1138.74     33.15 o 
   1   7   9     2381.55     2315.47     42.00 o 
   2   7   9      208.96      216.70     16.26 o 
   3   7   9     1524.18     1528.77     31.26 o 
   4   7   9      112.76      108.24     15.88 o 
   5   7   9     1129.98     1120.73     47.02 o 
   6   7   9       23.20       13.71     13.25 o 
   7   7   9     1893.08     1861.32     76.16 o 
   8   7   9      509.44      502.05     32.53 o 
   9   7   9     1710.67     1787.26     53.72 o 
  10   7   9       14.34       -4.36     18.40 o 
 -14   8   9        0.08      -15.87     20.74 o 
 -13   8   9      177.65      215.27     23.74 o 
 -12   8   9       10.24       24.33     16.68 o 
 -11   8   9     6050.22     5923.68    145.63 o 
 -10   8   9       30.29        8.49     15.28 o 
  -9   8   9     1584.36     1543.43     65.77 o 
  -8   8   9      220.43      177.24     28.29 o 
  -7   8   9     3507.67     3480.27     83.20 o 
  -6   8   9      235.72      183.88     24.93 o 
  -5   8   9     5682.15     5289.36    270.87 o 
  -4   8   9        8.56       -4.68     13.48 o 
  -3   8   9     3284.46     3343.25     68.18 o 
  -2   8   9     1417.65     1464.52     43.84 o 
  -1   8   9     3063.79     3040.88     70.39 o 
   0   8   9      594.97      605.79     36.31 o 
   1   8   9     3572.81     3540.84     76.31 o 
   2   8   9       18.19        7.91      9.15 o 
   3   8   9     3362.24     3273.92     50.26 o 
   4   8   9      136.79      173.08     19.53 o 
   5   8   9      701.42      629.64     31.51 o 
   6   8   9       35.11       24.72     14.04 o 
   7   8   9     1877.76     1906.17     51.11 o 
   8   8   9       51.88       65.08     19.87 o 
   9   8   9       43.69        9.94     25.39 o 
 -14   9   9        1.13        1.72     26.03 o 
 -13   9   9     2594.76     2476.09    111.15 o 
 -12   9   9       88.30       50.22     18.96 o 
 -11   9   9      278.68      264.45     28.10 o 
 -10   9   9      531.53      461.02     50.61 o 
  -9   9   9     4330.84     4265.83     98.68 o 
  -8   9   9       83.79       75.79     17.06 o 
  -7   9   9      845.37      804.45     41.18 o 
  -6   9   9      131.97      139.64     21.23 o 
  -5   9   9     6829.22     6675.79    141.69 o 
  -4   9   9     1931.28     1813.05     50.82 o 
  -3   9   9      151.63      126.53     19.16 o 
  -2   9   9        4.62       13.56     14.72 o 
  -1   9   9     1333.63     1411.61     43.94 o 
   0   9   9       29.59        5.67     14.92 o 
   1   9   9     1599.48     1642.74     56.63 o 
   2   9   9      312.06      251.49     25.79 o 
   3   9   9     3109.48     3103.60     57.85 o 
   4   9   9      421.65      396.79     34.51 o 
   5   9   9     5565.39     5568.36     88.24 o 
   6   9   9       16.37       22.87     14.57 o 
   7   9   9      189.29      174.24     21.69 o 
   8   9   9      438.57      431.38     35.42 o 
   9   9   9      722.50      742.18     46.14 o 
 -13  10   9      189.17      148.40     24.43 o 
 -12  10   9      967.73      905.14     48.07 o 
 -11  10   9     2104.93     2096.77     72.09 o 
 -10  10   9      637.12      651.12     40.48 o 
  -9  10   9      325.71      365.28     31.13 o 
  -8  10   9     1020.48      975.58     54.76 o 
  -7  10   9     6179.68     5791.47    102.96 o 
  -6  10   9     3890.63     3793.59     78.79 o 
  -5  10   9     2831.70     2725.80     65.21 o 
  -4  10   9      317.77      328.60     42.09 o 
  -3  10   9     5064.34     4826.80     96.78 o 
  -2  10   9     2252.77     2135.15     55.21 o 
  -1  10   9     1293.87     1297.14     43.33 o 
   0  10   9       80.58       63.14     17.94 o 
   1  10   9     2262.44     2227.35     62.17 o 
   2  10   9     3079.45     3013.72     72.81 o 
   3  10   9      787.51      807.46     36.59 o 
   4  10   9       33.50       10.42     18.93 o 
   5  10   9      631.12      635.15     45.08 o 
   6  10   9     1008.97     1100.24     59.81 o 
   7  10   9      952.17      993.70     62.19 o 
   8  10   9      342.22      316.99     37.96 o 
   9  10   9       57.39       47.80     22.70 o 
 -13  11   9      383.85      385.32     35.88 o 
 -12  11   9     1850.39     1947.53     57.64 o 
 -11  11   9       40.59       41.54     19.40 o 
 -10  11   9      772.64      749.12     43.68 o 
  -9  11   9      695.04      711.10     43.19 o 
  -8  11   9     2774.01     2685.96     69.03 o 
  -7  11   9      275.53      254.66     26.48 o 
  -6  11   9       66.27       71.36     19.98 o 
  -5  11   9      354.15      312.85     28.25 o 
  -4  11   9     5948.28     5837.57    114.83 o 
  -3  11   9      492.95      464.24     32.00 o 
  -2  11   9      251.04      242.77     24.62 o 
  -1  11   9     1391.81     1354.85     44.72 o 
   0  11   9     3058.47     3072.89     75.78 o 
   1  11   9     1485.34     1371.69     74.83 o 
   2  11   9       56.84       42.75     31.38 o 
   3  11   9     1047.79     1045.01     40.18 o 
   4  11   9     1683.91     1668.70     76.64 o 
   5  11   9     1211.76     1248.07     68.55 o 
   6  11   9       67.24      105.92     26.35 o 
   7  11   9      206.87      195.23     31.12 o 
   8  11   9      812.04      813.60     56.22 o 
 -12  12   9      687.93      694.57     40.89 o 
 -11  12   9      138.04      108.85     23.19 o 
 -10  12   9     1647.91     1709.82     80.31 o 
  -9  12   9       58.12       61.00     19.27 o 
  -8  12   9     1069.42      946.24     48.54 o 
  -7  12   9        0.44       -1.47     15.43 o 
  -6  12   9     7012.01     6624.71    115.32 o 
  -5  12   9      361.99      381.38     31.00 o 
  -4  12   9       71.72      106.32     20.61 o 
  -3  12   9      813.20      770.27     41.30 o 
  -2  12   9     4210.31     4059.25     82.48 o 
  -1  12   9      201.40      227.82     25.13 o 
   0  12   9       29.37       31.92     25.84 o 
   1  12   9       29.36       29.93     17.06 o 
   2  12   9     5638.95     5577.78    109.48 o 
   3  12   9        4.96        4.97     14.32 o 
   4  12   9        0.49        4.78     24.06 o 
   5  12   9        9.94       27.23     41.94 o 
   6  12   9     3243.21     3256.78     92.15 o 
   7  12   9       63.81        5.41     22.07 o 
   8  12   9      145.00      135.17     31.21 o 
 -12  13   9     2090.24     2266.53     63.76 o 
 -11  13   9        3.68       -1.58     21.05 o 
 -10  13   9      968.73      933.78     51.25 o 
  -9  13   9      187.43      187.04     25.76 o 
  -8  13   9     2825.34     2889.58     75.19 o 
  -7  13   9      434.62      477.76     36.19 o 
  -6  13   9      849.31      831.12     45.26 o 
  -5  13   9        5.43        6.85     16.20 o 
  -4  13   9     6556.58     6445.26    112.96 o 
  -3  13   9      163.20      186.75     24.68 o 
  -2  13   9      273.78      223.20     25.55 o 
  -1  13   9      329.92      330.60     29.20 o 
   0  13   9     3760.94     3580.96     86.52 o 
   1  13   9      566.46      542.04     38.62 o 
   2  13   9      122.03      121.94     22.96 o 
   3  13   9       72.13      102.31     19.32 o 
   4  13   9     3200.91     3131.16    107.94 o 
   5  13   9      341.81      313.64     45.07 o 
   6  13   9       67.61       17.83     46.33 o 
   7  13   9       45.82       20.18     24.50 o 
 -11  14   9      524.45      601.66     43.91 o 
 -10  14   9     1128.09     1132.18     57.12 o 
  -9  14   9      277.85      270.78     35.99 o 
  -8  14   9      195.77      193.09     26.76 o 
  -7  14   9     1300.72     1164.42     52.79 o 
  -6  14   9     3145.71     3143.65     78.43 o 
  -5  14   9      383.53      422.31     34.17 o 
  -4  14   9        0.52        4.04     16.05 o 
  -3  14   9     1353.46     1372.54     50.88 o 
  -2  14   9     4039.55     3782.90     82.74 o 
  -1  14   9      562.68      565.45     41.20 o 
   0  14   9      186.12      239.31     29.78 o 
   1  14   9     1498.54     1431.10     76.90 o 
   2  14   9     3333.98     3517.68     87.19 o 
   3  14   9      928.00      997.81     60.99 o 
   4  14   9       13.31      -21.32     21.32 o 
   5  14   9      253.53      227.46     41.01 o 
   6  14   9     1756.52     1906.96     91.17 o 
 -10  15   9      260.64      206.35     43.57 o 
  -9  15   9     1423.84     1554.48     68.68 o 
  -8  15   9      923.05     1069.89     54.87 o 
  -7  15   9      621.67      667.92     44.14 o 
  -6  15   9       10.86       10.06     17.94 o 
  -5  15   9     1108.52     1026.28     51.42 o 
  -4  15   9     1496.22     1402.54     53.95 o 
  -3  15   9      777.10      802.33     51.54 o 
  -2  15   9       42.70       37.53     19.24 o 
  -1  15   9     1908.40     1893.89     65.63 o 
   0  15   9      534.34      551.80     41.99 o 
   1  15   9     1944.78     1844.70    110.25 o 
   2  15   9       87.12       95.92     29.14 o 
   3  15   9      854.01      899.19     53.38 o 
   4  15   9      257.77      270.97     42.75 o 
   5  15   9     1070.81     1070.00     75.72 o 
  -9  16   9      424.95      509.68     58.83 o 
  -8  16   9       72.39       60.23     23.71 o 
  -7  16   9     2298.40     2373.96     72.50 o 
  -6  16   9        9.41      -12.14     16.69 o 
  -5  16   9      323.13      298.81     31.78 o 
  -4  16   9       15.34        1.73     17.90 o 
  -3  16   9     2997.84     3068.32     78.98 o 
  -2  16   9        4.73      -15.52     15.52 o 
  -1  16   9      981.48     1023.70     56.59 o 
   0  16   9      261.22      211.09     30.11 o 
   1  16   9      178.57      184.28     28.93 o 
   2  16   9        2.77       -5.70     19.39 o 
   3  16   9      842.18      835.90     67.24 o 
   4  16   9       30.57       41.52     29.83 o 
  -8  17   9       80.42       79.19     24.36 o 
  -7  17   9      621.32      654.88     46.49 o 
  -6  17   9       43.01       45.71     22.00 o 
  -5  17   9     2584.83     2607.15     75.64 o 
  -4  17   9       29.22       40.32     21.43 o 
  -3  17   9     1096.41     1193.70     67.81 o 
  -2  17   9      104.53      105.15     24.61 o 
  -1  17   9     2573.67     2600.17    112.20 o 
   0  17   9       63.52       67.70     24.18 o 
   1  17   9     2653.79     2807.43    141.35 o 
   2  17   9      179.01      192.69     32.54 o 
   3  17   9      388.06      457.01    104.37 o 
  -6  18   9      234.05      246.13     32.55 o 
  -5  18   9      495.77      595.02     44.77 o 
  -4  18   9       67.44       81.79     24.17 o 
  -3  18   9     2302.55     2231.09     70.74 o 
  -2  18   9      586.38      609.51     47.80 o 
  -1  18   9      785.58      823.21     56.83 o 
   0  18   9      208.10      163.20     30.76 o 
   1  18   9      583.03      545.60     44.96 o 
   2  18   9       26.04       18.54     22.22 o 
  -3  19   9      112.17       92.04     33.29 o 
  -2  19   9      177.44      232.10     31.79 o 
 -14   0  10     4401.42     4539.96    178.15 o 
 -12   0  10     2326.91     2380.49     84.99 o 
 -10   0  10     5809.82     5769.34     95.40 o 
  -8   0  10      633.75      641.69     35.49 o 
  -6   0  10     8780.50     8885.03    147.32 o 
  -4   0  10      848.30      918.80     36.04 o 
  -2   0  10    13048.72    13135.50    254.91 o 
   0   0  10       36.92       38.02     12.96 o 
   2   0  10     5016.47     5125.12     79.39 o 
   4   0  10       80.72      110.27     24.90 o 
   6   0  10     5926.53     5627.48    139.27 o 
   8   0  10      556.38      590.83     55.14 o 
  10   0  10     1681.78     1860.79     93.24 o 
 -14   1  10      623.75      643.79     71.20 o 
 -13   1  10      352.59      332.13     32.67 o 
 -12   1  10     2578.34     2624.90     65.16 o 
 -11   1  10      448.02      418.54     22.82 o 
 -10   1  10       37.74       39.02     11.37 o 
  -9   1  10      300.52      313.90     17.36 o 
  -8   1  10     6884.14     7132.52     82.69 o 
  -7   1  10      932.81      889.38     26.57 o 
  -6   1  10      390.41      395.96     19.51 o 
  -5   1  10      588.10      604.32     22.53 o 
  -4   1  10     3614.29     3586.12     55.16 o 
  -3   1  10       72.82       67.40     13.34 o 
  -2   1  10      121.56      133.36     21.17 o 
  -1   1  10        2.47       -6.53     13.42 o 
   0   1  10     7120.04     6824.91     66.05 o 
   1   1  10      444.60      445.16     17.92 o 
   2   1  10     1577.30     1591.20     30.78 o 
   3   1  10      404.14      369.88     19.92 o 
   4   1  10     2867.06     2895.12     61.88 o 
   5   1  10      348.91      327.20     25.91 o 
   6   1  10      362.48      371.45     29.14 o 
   7   1  10      252.44      248.38     25.49 o 
   8   1  10     1625.04     1656.09     62.51 o 
   9   1  10      295.47      249.46     28.44 o 
  10   1  10      604.07      674.93     64.74 o 
 -15   2  10     2544.83     3021.73    147.95 o 
 -14   2  10     1959.96     2138.67     87.44 o 
 -13   2  10       31.02       69.35     17.77 o 
 -12   2  10       35.55       38.84     14.12 o 
 -11   2  10     1929.44     1998.23     52.62 o 
 -10   2  10     1288.41     1295.49     42.19 o 
  -9   2  10     1876.10     1849.29     41.80 o 
  -8   2  10      299.68      255.83     22.79 o 
  -7   2  10     1428.47     1437.76     31.91 o 
  -6   2  10    10439.75    10183.03    104.43 o 
  -5   2  10      620.23      562.61     22.56 o 
  -4   2  10        0.55       -5.00      9.53 o 
  -3   2  10     1351.36     1343.85     35.42 o 
  -2   2  10     9372.17     9593.22    105.34 o 
  -1   2  10     1328.22     1365.59     49.40 o 
   0   2  10     1357.52     1327.40     25.71 o 
   1   2  10     2198.50     2157.01     33.37 o 
   2   2  10     3511.95     3386.37     46.33 o 
   3   2  10     2509.89     2511.68     44.00 o 
   4   2  10      655.44      580.32     28.99 o 
   5   2  10      212.53      180.42     21.15 o 
   6   2  10     3301.21     3331.43    122.49 o 
   7   2  10     1911.20     1790.49     56.10 o 
   8   2  10       13.42      -12.34     15.46 o 
   9   2  10        0.30      -16.45     16.45 o 
  10   2  10      972.15      920.60     51.15 o 
 -15   3  10       51.03       50.70     27.61 o 
 -14   3  10       33.30      -14.77     14.77 o 
 -13   3  10     3528.22     3589.48     69.51 o 
 -12   3  10      217.64      225.32     21.57 o 
 -11   3  10      303.74      322.33     24.14 o 
 -10   3  10       58.37       44.52     15.46 o 
  -9   3  10     6564.58     6582.45    103.45 o 
  -8   3  10     2807.85     2568.15     58.02 o 
  -7   3  10     1855.45     1887.80     48.84 o 
  -6   3  10       14.77       -3.70     12.66 o 
  -5   3  10     7625.13     7526.14    100.52 o 
  -4   3  10     1633.80     1639.09     42.66 o 
  -3   3  10     4977.56     4873.54     82.66 o 
  -2   3  10      130.49      130.10     15.25 o 
  -1   3  10     2682.26     2581.50     49.45 o 
   0   3  10      590.00      547.06     23.67 o 
   1   3  10     6118.76     5965.45     61.51 o 
   2   3  10      312.12      269.79     15.81 o 
   3   3  10     3691.19     3697.24     55.41 o 
   4   3  10     1291.92     1263.85     65.82 o 
   5   3  10     1558.37     1646.01     48.83 o 
   6   3  10      425.38      375.73     29.04 o 
   7   3  10      379.14      368.64     30.17 o 
   8   3  10      648.88      690.11     41.18 o 
   9   3  10     1415.27     1503.13     79.26 o 
  10   3  10      139.53      138.67     25.38 o 
 -15   4  10     3473.24     3982.09    130.50 o 
 -14   4  10       50.61       74.17     20.01 o 
 -13   4  10      336.42      325.99     27.27 o 
 -12   4  10       31.17       24.93     13.97 o 
 -11   4  10     5098.20     4907.50     80.65 o 
 -10   4  10      183.09      173.30     21.52 o 
  -9   4  10     2281.27     2120.75     54.50 o 
  -8   4  10     2874.76     2800.10    113.15 o 
  -7   4  10     3785.25     3717.65     91.21 o 
  -6   4  10      317.39      386.09     46.93 o 
  -5   4  10     1399.14     1327.35     54.27 o 
  -4   4  10        3.72      -19.02     19.02 o 
  -3   4  10     3354.77     3367.16     56.94 o 
  -2   4  10        1.68       13.43     10.66 o 
  -1   4  10    13634.97    13713.50    136.70 o 
   0   4  10      189.53      180.89     15.66 o 
   1   4  10     1998.30     1954.12     36.94 o 
   2   4  10       73.94       65.19     11.81 o 
   3   4  10     7484.86     7332.20    106.53 o 
   4   4  10      438.28      439.39     26.47 o 
   5   4  10      183.10      194.72     20.52 o 
   6   4  10      658.77      618.50     33.22 o 
   7   4  10     2135.35     2077.80     62.10 o 
   8   4  10       58.71       58.14     25.51 o 
   9   4  10      125.14      173.91     25.95 o 
 -14   5  10      284.76      306.43     27.16 o 
 -13   5  10     2360.29     2452.35     58.66 o 
 -12   5  10      914.84      978.50     41.71 o 
 -11   5  10     1216.24     1174.94     45.34 o 
 -10   5  10       93.72       41.99     23.72 o 
  -9   5  10     2723.95     2836.50     74.63 o 
  -8   5  10      289.63      349.18     31.15 o 
  -7   5  10     6992.51     6873.32    122.79 o 
  -6   5  10      600.81      554.34     36.90 o 
  -5   5  10     2530.09     2441.43     64.09 o 
  -4   5  10      966.32      972.68     44.31 o 
  -3   5  10     4546.66     4692.03     81.50 o 
  -2   5  10      269.97      266.95     16.82 o 
  -1   5  10     3428.47     3498.15     47.63 o 
   0   5  10      496.78      484.65     22.25 o 
   1   5  10     8463.69     8353.10    108.24 o 
   2   5  10      125.56       99.74     13.08 o 
   3   5  10     1870.40     1856.20     43.18 o 
   4   5  10      172.44      181.45     18.58 o 
   5   5  10     3508.17     3492.15     65.32 o 
   6   5  10       16.49       -1.70     13.47 o 
   7   5  10      636.65      677.99     36.15 o 
   8   5  10      802.69      718.93     38.58 o 
   9   5  10     1882.92     2015.42     66.79 o 
 -14   6  10      726.26      743.77     39.93 o 
 -13   6  10       47.66       40.46     16.18 o 
 -12   6  10      369.19      347.29     27.00 o 
 -11   6  10     1850.85     1747.47     53.99 o 
 -10   6  10     3377.37     3095.81     81.22 o 
  -9   6  10      940.44      963.05     48.59 o 
  -8   6  10        0.54       -5.22     14.79 o 
  -7   6  10     4961.52     4806.13     97.18 o 
  -6   6  10     1929.61     1908.59     66.09 o 
  -5   6  10     1327.23     1412.27     51.04 o 
  -4   6  10       17.81      -13.41     13.41 o 
  -3   6  10      373.73      362.70     27.03 o 
  -2   6  10     7015.41     6857.46    104.76 o 
  -1   6  10     1325.88     1304.71     46.32 o 
   0   6  10      484.62      448.26     22.73 o 
   1   6  10     1523.02     1519.75     35.01 o 
   2   6  10     4655.14     4610.98     58.06 o 
   3   6  10     2810.92     2832.94     63.31 o 
   4   6  10       78.37       80.95     15.88 o 
   5   6  10      713.24      681.54     38.28 o 
   6   6  10      426.08      442.28     32.12 o 
   7   6  10      728.93      763.51     38.17 o 
   8   6  10        2.76        3.26     15.69 o 
   9   6  10       32.17       22.77     18.23 o 
 -14   7  10      456.13      451.14     32.96 o 
 -13   7  10     2450.08     2619.41     63.04 o 
 -12   7  10     3671.85     3822.30     75.45 o 
 -11   7  10      108.07       84.48     23.25 o 
 -10   7  10      702.99      657.13     44.56 o 
  -9   7  10     1499.93     1458.77     55.99 o 
  -8   7  10     2976.21     2821.01     76.85 o 
  -7   7  10       37.99       42.38     15.87 o 
  -6   7  10      146.34      125.87     19.59 o 
  -5   7  10     1228.02     1305.20     43.64 o 
  -4   7  10    12615.08    12393.99    162.62 o 
  -3   7  10       84.22       98.97     18.42 o 
  -2   7  10      477.10      491.75     33.73 o 
  -1   7  10     1335.43     1358.13     47.50 o 
   0   7  10     5973.29     5878.61    134.30 o 
   1   7  10      503.55      467.41     32.73 o 
   2   7  10      290.54      288.34     17.20 o 
   3   7  10      669.61      642.42     29.91 o 
   4   7  10     4305.30     4242.04     79.88 o 
   5   7  10      852.05      815.94     36.29 o 
   6   7  10     1855.69     1689.13     60.13 o 
   7   7  10      280.83      255.87     25.04 o 
   8   7  10     1549.24     1666.16     51.36 o 
   9   7  10        9.35       -0.55     16.96 o 
 -14   8  10     2253.83     2315.65    105.01 o 
 -13   8  10        3.24       28.47     16.02 o 
 -12   8  10      306.30      268.95     49.08 o 
 -11   8  10      114.63       97.19     23.47 o 
 -10   8  10     4677.58     4529.04     91.60 o 
  -9   8  10      271.91      262.44     30.27 o 
  -8   8  10      402.41      383.38     42.30 o 
  -7   8  10        0.44       -9.80     13.29 o 
  -6   8  10     4005.96     3984.06     80.27 o 
  -5   8  10      505.00      503.41     36.13 o 
  -4   8  10      986.47      951.86     58.14 o 
  -3   8  10       28.81       20.59     19.44 o 
  -2   8  10     1818.15     1812.47     65.03 o 
  -1   8  10     2188.69     2210.65     76.74 o 
   0   8  10       48.59       67.99     17.93 o 
   1   8  10      183.28      168.05     22.48 o 
   2   8  10     5019.06     5200.64     88.26 o 
   3   8  10        3.14      -16.68     16.68 o 
   4   8  10      185.58      181.95     26.67 o 
   5   8  10      393.23      407.31     27.40 o 
   6   8  10     2988.60     2995.94     63.68 o 
   7   8  10        9.69      -14.21     14.21 o 
   8   8  10      347.67      377.99     30.38 o 
 -13   9  10       22.01       61.73     20.20 o 
 -12   9  10     1961.83     2014.03     62.65 o 
 -11   9  10        7.96       -8.95     17.21 o 
 -10   9  10      863.93      889.53     47.04 o 
  -9   9  10      377.84      455.92     40.07 o 
  -8   9  10     5446.40     4838.84    247.42 o 
  -7   9  10      862.21      885.48     49.69 o 
  -6   9  10        0.77       10.17     13.72 o 
  -5   9  10     1101.72     1110.83     45.51 o 
  -4   9  10     6743.00     6533.18    108.06 o 
  -3   9  10     2083.90     1922.16     53.46 o 
  -2   9  10      367.61      333.67     26.82 o 
  -1   9  10      453.34      426.07     32.97 o 
   0   9  10     2689.14     2743.84     81.74 o 
   1   9  10        0.88      -13.08     13.08 o 
   2   9  10       42.12       24.70     14.30 o 
   3   9  10        0.41       49.90     24.29 o 
   4   9  10     4731.62     4594.07    105.05 o 
   5   9  10      308.79      320.87     35.56 o 
   6   9  10      162.13      174.33     30.31 o 
   7   9  10      144.91      119.81     28.72 o 
   8   9  10     1585.52     1627.20     60.03 o 
 -13  10  10     1104.31     1262.30     75.23 o 
 -12  10  10      389.38      395.21     41.06 o 
 -11  10  10     1619.32     1752.36     59.16 o 
 -10  10  10     2272.41     2262.06     74.61 o 
  -9  10  10        2.46        1.33     11.72 o 
  -8  10  10      874.15      887.49     45.91 o 
  -7  10  10      647.16      644.66     74.01 o 
  -6  10  10     3778.14     3721.30     80.44 o 
  -5  10  10     1063.00     1125.94     44.10 o 
  -4  10  10        0.79       -9.35     13.73 o 
  -3  10  10      534.30      498.18     33.33 o 
  -2  10  10     4896.45     4934.05     91.33 o 
  -1  10  10      674.75      619.94     39.13 o 
   0  10  10      193.70      206.99     25.59 o 
   1  10  10      797.95      812.32     41.92 o 
   2  10  10     2008.89     2046.93     54.43 o 
   3  10  10     1188.97     1153.89     66.64 o 
   4  10  10     1313.89     1281.57     68.92 o 
   5  10  10      824.81      844.64     72.34 o 
   6  10  10     1274.68     1244.00     65.05 o 
   7  10  10     1080.77     1029.33     62.35 o 
   8  10  10      253.54      279.39     37.98 o 
 -12  11  10      967.49     1055.27     61.94 o 
 -11  11  10      486.93      537.04     69.83 o 
 -10  11  10      130.50      105.81     22.46 o 
  -9  11  10     1893.21     1728.13     66.75 o 
  -8  11  10     1039.22      967.23     48.50 o 
  -7  11  10      690.87      702.47     42.87 o 
  -6  11  10       28.58       -1.26     15.81 o 
  -5  11  10     1945.49     1857.54     56.19 o 
  -4  11  10     3396.29     3349.34     75.67 o 
  -3  11  10     2756.72     2777.17     67.70 o 
  -2  11  10      561.01      525.68     34.72 o 
  -1  11  10      904.23      953.21     55.66 o 
   0  11  10     2880.07     2799.06     74.29 o 
   1  11  10      379.85      403.54     54.71 o 
   2  11  10      287.62      307.38     26.98 o 
   3  11  10      111.94      129.40     31.45 o 
   4  11  10     1782.50     1717.06    221.75 o 
   5  11  10     1906.52     1975.93     71.15 o 
   6  11  10       11.90        0.30     24.46 o 
   7  11  10       86.64       89.54     27.86 o 
 -12  12  10       82.41      102.94     32.86 o 
 -11  12  10     2306.17     2292.74     79.01 o 
 -10  12  10       13.50       24.86     18.51 o 
  -9  12  10      262.55      258.28     29.83 o 
  -8  12  10      205.70      232.69     27.84 o 
  -7  12  10     3860.18     3707.39     85.18 o 
  -6  12  10      111.93      139.39     22.59 o 
  -5  12  10     5036.26     4789.75     96.15 o 
  -4  12  10       30.65       31.25     18.48 o 
  -3  12  10     4675.84     4516.97     90.96 o 
  -2  12  10      105.38      101.01     21.01 o 
  -1  12  10     4320.78     4298.51    162.91 o 
   0  12  10        9.63       -8.74     15.41 o 
   1  12  10      932.79      865.07     47.83 o 
   2  12  10       19.70       16.73     15.46 o 
   3  12  10     3376.20     3377.53    122.62 o 
   4  12  10        8.62      -22.49     22.49 o 
   5  12  10      776.52      705.28    129.15 o 
   6  12  10      113.62      111.76     37.89 o 
   7  12  10     1387.30     1456.83     71.22 o 
 -11  13  10      820.93      913.70     53.02 o 
 -10  13  10       75.13       52.33     21.87 o 
  -9  13  10     2350.81     2402.28     94.68 o 
  -8  13  10      112.74      102.83     24.11 o 
  -7  13  10     1383.08     1420.71     53.55 o 
  -6  13  10      228.51      270.25     30.16 o 
  -5  13  10     3198.18     3007.71     75.70 o 
  -4  13  10      137.95      158.45     24.30 o 
  -3  13  10     1798.93     1915.94     59.33 o 
  -2  13  10       28.88       37.91     18.40 o 
  -1  13  10     1960.82     1958.70     65.47 o 
   0  13  10      326.74      365.74     34.32 o 
   1  13  10     4240.90     4206.67     96.95 o 
   2  13  10        0.19        2.33     17.68 o 
   3  13  10       41.95      114.61     64.82 o 
   4  13  10       84.64      137.53     34.37 o 
   5  13  10     2513.00     2531.65    101.94 o 
   6  13  10       89.12      118.60     38.05 o 
 -10  14  10     1589.04     1692.57     77.76 o 
  -9  14  10      271.59      300.65     33.35 o 
  -8  14  10       56.73       76.61     22.07 o 
  -7  14  10      853.67      806.62     48.10 o 
  -6  14  10     1202.72     1201.55     54.99 o 
  -5  14  10     1414.59     1379.08     54.15 o 
  -4  14  10      213.07      191.22     25.78 o 
  -3  14  10     1144.00     1179.94     52.49 o 
  -2  14  10     1327.99     1418.04     51.55 o 
  -1  14  10      927.65      997.48     68.59 o 
   0  14  10      153.50      141.76     27.49 o 
   1  14  10      808.10      747.64     47.14 o 
   2  14  10     1194.16     1219.60     54.40 o 
   3  14  10      696.49      735.64     63.00 o 
   4  14  10       51.15       73.60     32.28 o 
   5  14  10      842.37      948.61    120.50 o 
  -9  15  10      428.50      417.16     37.47 o 
  -8  15  10     2179.01     2305.02     71.81 o 
  -7  15  10      536.01      484.12     38.98 o 
  -6  15  10        5.83       22.89     19.12 o 
  -5  15  10      294.70      208.18     28.00 o 
  -4  15  10     2358.47     2218.32     67.44 o 
  -3  15  10      454.50      530.50     39.71 o 
  -2  15  10       22.11       55.57     20.34 o 
  -1  15  10      171.68      138.01     27.02 o 
   0  15  10     2856.96     2781.95    106.26 o 
   1  15  10      884.43      940.53     54.25 o 
   2  15  10      131.17      152.78     27.09 o 
   3  15  10      181.19      227.74     53.04 o 
   4  15  10     1115.34     1182.62    195.13 o 
  -8  16  10      112.84      127.84     26.77 o 
  -7  16  10      179.90      166.58     28.92 o 
  -6  16  10     2108.11     2079.02     68.83 o 
  -5  16  10       15.94       28.70     20.25 o 
  -4  16  10       93.11       76.73     22.87 o 
  -3  16  10      169.83      104.10     24.21 o 
  -2  16  10     2386.30     2437.15     71.35 o 
  -1  16  10        2.51      -18.64     18.64 o 
   0  16  10       39.44       13.60     20.87 o 
   1  16  10      137.28      173.27     29.84 o 
   2  16  10     2937.27     2886.31     74.70 o 
   3  16  10       34.79       -1.92     28.05 o 
  -7  17  10        0.26       22.43     21.80 o 
  -6  17  10        0.34       14.65     21.09 o 
  -5  17  10        5.82      -12.99     19.31 o 
  -4  17  10     2277.68     2449.87    108.16 o 
  -3  17  10       44.37       15.84     20.58 o 
  -2  17  10       53.34       50.53     34.79 o 
  -1  17  10      170.90      237.39     33.42 o 
   0  17  10     2395.70     2350.61    114.92 o 
   1  17  10       70.53       79.79     25.70 o 
   2  17  10       54.96       48.21     24.25 o 
  -4  18  10       34.77        9.61     20.68 o 
  -3  18  10      370.26      407.74     39.10 o 
  -2  18  10     2206.08     2263.86     82.55 o 
  -1  18  10      291.53      274.82     36.92 o 
 -13   0  11     1471.71     1915.86    115.63 o 
 -11   0  11     4230.87     4495.97    116.54 o 
  -9   0  11     3246.32     3377.80     76.13 o 
  -7   0  11     3922.60     4003.01     81.38 o 
  -5   0  11     2572.48     2685.90     63.39 o 
  -3   0  11     6481.52     6440.92    165.44 o 
  -1   0  11    12192.72    12312.56    171.00 o 
   1   0  11      725.25      629.33     60.71 o 
   3   0  11     5446.67     5385.43    104.17 o 
   5   0  11       99.29       97.06     28.46 o 
   7   0  11     1212.87     1357.84     69.32 o 
   9   0  11        0.20      -20.81     24.98 o 
 -14   1  11      265.21      259.33     40.09 o 
 -13   1  11     2577.40     2569.85     93.29 o 
 -12   1  11      326.59      408.04     35.95 o 
 -11   1  11     2625.57     2536.40     53.86 o 
 -10   1  11        3.65       -8.80     12.42 o 
  -9   1  11     3797.36     3751.10     72.26 o 
  -8   1  11      642.25      674.72     30.10 o 
  -7   1  11     2117.22     2171.08     41.60 o 
  -6   1  11      164.62      177.31     15.40 o 
  -5   1  11     2328.72     2246.49     44.51 o 
  -4   1  11      469.74      431.53     24.90 o 
  -3   1  11     4540.64     4475.27     71.92 o 
  -2   1  11     1057.14     1035.69     37.31 o 
  -1   1  11     5011.69     5025.97     69.94 o 
   0   1  11     1296.34     1260.26     26.28 o 
   1   1  11     5383.57     5414.70     59.33 o 
   2   1  11      287.99      271.45     15.67 o 
   3   1  11      790.37      763.47     32.78 o 
   4   1  11      595.42      514.49     28.77 o 
   5   1  11     1814.94     1765.63     51.40 o 
   6   1  11       54.33       -2.40     14.31 o 
   7   1  11      207.72      169.08     24.72 o 
   8   1  11      226.03      231.94     27.95 o 
   9   1  11     1480.25     1430.16     63.04 o 
 -14   2  11     1196.80     1262.33     55.24 o 
 -13   2  11      591.61      606.80     62.27 o 
 -12   2  11      132.40      137.89     18.56 o 
 -11   2  11      497.50      553.70     30.10 o 
 -10   2  11     4018.27     3964.51     77.46 o 
  -9   2  11     2598.57     2522.79     59.13 o 
  -8   2  11      126.32      108.16     17.81 o 
  -7   2  11     1141.07     1122.97     38.63 o 
  -6   2  11     4454.48     4474.54     69.05 o 
  -5   2  11     1844.64     1732.22     43.24 o 
  -4   2  11        6.36        6.14     11.45 o 
  -3   2  11     2084.42     2013.02     45.82 o 
  -2   2  11     5316.78     5305.65     71.45 o 
  -1   2  11     2404.05     2489.70     46.08 o 
   0   2  11       60.07       47.06     10.83 o 
   1   2  11        6.08       22.66     16.10 o 
   2   2  11     1678.24     1669.88     31.09 o 
   3   2  11     1592.29     1597.10     41.27 o 
   4   2  11     1030.26     1012.97     36.23 o 
   5   2  11      505.84      503.71     30.11 o 
   6   2  11      744.01      757.37     40.72 o 
   7   2  11     2325.03     2210.15     77.55 o 
   8   2  11      303.71      274.78     32.82 o 
   9   2  11       30.70       22.82     20.40 o 
 -14   3  11      198.68      161.28     27.89 o 
 -13   3  11       85.10       92.29     18.35 o 
 -12   3  11     2657.30     2731.53     65.43 o 
 -11   3  11       86.78       65.43     16.97 o 
 -10   3  11      324.39      314.85     26.68 o 
  -9   3  11      203.62      190.21     21.96 o 
  -8   3  11     6308.08     6307.88    120.56 o 
  -7   3  11     1374.63     1300.12     41.93 o 
  -6   3  11        0.16       -9.93     13.75 o 
  -5   3  11       58.58       55.03     15.21 o 
  -4   3  11     8249.54     8206.53     99.34 o 
  -3   3  11     4659.44     4621.33     83.55 o 
  -2   3  11      173.14      148.57     15.22 o 
  -1   3  11        5.11       12.88     11.08 o 
   0   3  11     5328.00     5207.90     60.80 o 
   1   3  11     1896.80     1901.49     32.59 o 
   2   3  11      479.79      455.19     20.58 o 
   3   3  11        6.40       -3.97     11.79 o 
   4   3  11     3270.96     3374.88     63.60 o 
   5   3  11      143.51      165.64     32.70 o 
   6   3  11      296.60      276.99     28.33 o 
   7   3  11       20.57       13.61     16.54 o 
   8   3  11      642.57      648.51     41.75 o 
   9   3  11      510.89      579.49     41.46 o 
 -14   4  11     2256.83     2332.50     58.96 o 
 -13   4  11        7.56       -2.80     14.41 o 
 -12   4  11      107.92      107.65     18.06 o 
 -11   4  11        0.36       -3.28     13.68 o 
 -10   4  11     5340.64     4946.27    101.63 o 
  -9   4  11       64.75       43.78     20.29 o 
  -8   4  11       59.64       65.98     16.60 o 
  -7   4  11     3481.14     3285.67    114.45 o 
  -6   4  11    11191.98    10650.25    165.06 o 
  -5   4  11      399.73      385.95     50.76 o 
  -4   4  11      613.39      693.95     40.68 o 
  -3   4  11       56.75       38.37     20.61 o 
  -2   4  11     4452.28     4430.82     95.68 o 
  -1   4  11        3.54        2.93     11.31 o 
   0   4  11      938.15      910.98     28.46 o 
   1   4  11      113.75      132.66     16.82 o 
   2   4  11     4937.69     4965.98     61.67 o 
   3   4  11      154.53      114.18     16.48 o 
   4   4  11     1341.24     1237.07     58.94 o 
   5   4  11      306.17      301.75     24.85 o 
   6   4  11     3321.91     3229.53     67.01 o 
   7   4  11        0.37      -14.06     14.59 o 
   8   4  11      518.11      512.81     35.46 o 
   9   4  11       49.75       56.81     22.06 o 
 -14   5  11      377.91      416.88     31.39 o 
 -13   5  11       83.46       74.17     18.56 o 
 -12   5  11     2821.03     3002.75     64.65 o 
 -11   5  11       70.20       36.40     16.89 o 
 -10   5  11       96.86       91.66     19.54 o 
  -9   5  11      974.85      894.49     42.75 o 
  -8   5  11     4204.34     4269.86     94.49 o 
  -7   5  11     2857.15     2657.43     71.84 o 
  -6   5  11     1015.74      964.94     45.56 o 
  -5   5  11      179.27      196.11     25.05 o 
  -4   5  11     7705.95     7412.58    128.75 o 
  -3   5  11     2246.49     2192.21     63.49 o 
  -2   5  11      738.33      664.84     46.55 o 
  -1   5  11      162.00      161.71     27.24 o 
   0   5  11     2960.81     2942.34     49.18 o 
   1   5  11       47.51       47.38     11.92 o 
   2   5  11      657.34      689.02     31.23 o 
   3   5  11      147.57      113.91     23.76 o 
   4   5  11     2355.73     2320.87    101.11 o 
   5   5  11      323.58      328.39     25.66 o 
   6   5  11     1047.57     1038.70     42.66 o 
   7   5  11      118.93      106.41     20.42 o 
   8   5  11      312.60      315.86     29.71 o 
 -14   6  11     1178.85     1162.89     60.04 o 
 -13   6  11      677.44      637.22     36.66 o 
 -12   6  11       72.36       86.67     21.43 o 
 -11   6  11     1761.30     1858.51     56.55 o 
 -10   6  11     2037.06     1954.67     56.79 o 
  -9   6  11     1195.92     1170.91     65.56 o 
  -8   6  11      287.94      266.96     29.57 o 
  -7   6  11     1750.24     1714.56     59.01 o 
  -6   6  11    10718.03    10606.31    169.64 o 
  -5   6  11     1061.58      996.73     47.15 o 
  -4   6  11      170.61      156.03     21.03 o 
  -3   6  11     1463.76     1413.88     45.98 o 
  -2   6  11     2220.58     2295.88     63.75 o 
  -1   6  11     1141.48     1061.79     59.60 o 
   0   6  11       58.34       40.76     20.92 o 
   1   6  11     1256.15     1273.62     56.52 o 
   2   6  11     2428.88     2407.85     44.25 o 
   3   6  11     2400.16     2383.19     51.26 o 
   4   6  11      908.70      876.20     34.92 o 
   5   6  11       61.70       58.40     21.38 o 
   6   6  11     2111.84     2123.41     54.73 o 
   7   6  11      299.65      324.28     28.01 o 
   8   6  11      519.07      539.60     35.43 o 
 -13   7  11     1601.50     1736.94     61.11 o 
 -12   7  11      798.64      752.59     43.40 o 
 -11   7  11      849.86      876.44     52.77 o 
 -10   7  11      103.68       98.88     23.17 o 
  -9   7  11     1699.33     1633.28     60.52 o 
  -8   7  11     1018.44     1187.21     51.66 o 
  -7   7  11     2515.83     2356.12     61.85 o 
  -6   7  11       92.60      123.49     20.72 o 
  -5   7  11      705.26      712.38     38.19 o 
  -4   7  11     1157.96     1138.83     43.13 o 
  -3   7  11     5920.80     5726.08     98.04 o 
  -2   7  11     1463.23     1456.58     51.45 o 
  -1   7  11     1196.60     1132.21     61.22 o 
   0   7  11     2663.91     2632.32     68.39 o 
   1   7  11     4073.06     4177.92     78.08 o 
   2   7  11        6.03        7.20     29.88 o 
   3   7  11     1527.86     1541.80     57.90 o 
   4   7  11     1368.22     1384.55     57.16 o 
   5   7  11     3291.10     3304.14     66.53 o 
   6   7  11       32.20       42.27     16.76 o 
   7   7  11        6.06        0.23     15.90 o 
   8   7  11        7.57       -4.05     16.17 o 
 -13   8  11     1219.66     1351.88     59.52 o 
 -12   8  11       33.20       62.07     20.40 o 
 -11   8  11     1364.46     1265.56     58.69 o 
 -10   8  11       14.40       14.13     18.56 o 
  -9   8  11     1913.18     1809.06     56.75 o 
  -8   8  11       76.96      112.94     22.09 o 
  -7   8  11     3814.25     3668.35     83.44 o 
  -6   8  11     1181.89     1134.57     44.14 o 
  -5   8  11     3085.55     2962.03    102.35 o 
  -4   8  11       50.62       51.12     17.38 o 
  -3   8  11     1613.26     1557.22     54.46 o 
  -2   8  11      135.84      106.39     21.35 o 
  -1   8  11     2611.93     2632.57    134.93 o 
   0   8  11       97.45      125.71     22.25 o 
   1   8  11      578.86      616.99     64.42 o 
   2   8  11      407.25      384.01     39.48 o 
   3   8  11     3440.64     3403.93    122.14 o 
   4   8  11      327.03      278.32     33.23 o 
   5   8  11      116.42       88.92     31.38 o 
   6   8  11       10.87       -4.22     19.78 o 
   7   8  11     2261.16     2350.79     81.92 o 
   8   8  11       68.72       10.95     24.67 o 
 -13   9  11     2727.17     3013.23     71.30 o 
 -12   9  11      616.97      633.99     49.23 o 
 -11   9  11     1378.08     1577.15     64.48 o 
 -10   9  11       71.55       52.71     29.46 o 
  -9   9  11     2183.81     2011.54     61.27 o 
  -8   9  11      143.77      140.34     23.55 o 
  -7   9  11     2663.86     2565.72     87.09 o 
  -6   9  11      117.17      118.39     21.47 o 
  -5   9  11     4966.49     4978.00    107.00 o 
  -4   9  11      656.57      641.02     38.36 o 
  -3   9  11     5539.44     5607.03     99.98 o 
  -2   9  11        0.99        9.81     16.79 o 
  -1   9  11     1972.74     1895.39     66.94 o 
   0   9  11     1271.17     1281.08     49.50 o 
   1   9  11     1978.76     1955.41     62.06 o 
   2   9  11       71.56       76.85     18.16 o 
   3   9  11      824.59      699.27    115.94 o 
   4   9  11      121.31       95.50     24.56 o 
   5   9  11     1247.22     1258.96     75.61 o 
   6   9  11      492.88      416.53     41.92 o 
   7   9  11        9.90       24.80     26.09 o 
 -12  10  11       21.26       22.00     21.88 o 
 -11  10  11      838.06      844.90     71.41 o 
 -10  10  11     1932.07     2039.19     72.88 o 
  -9  10  11      795.26      782.37     44.95 o 
  -8  10  11      355.60      311.01     34.13 o 
  -7  10  11     2623.28     2641.17     78.38 o 
  -6  10  11     1163.61     1175.67     47.55 o 
  -5  10  11     2564.07     2458.44     65.41 o 
  -4  10  11        0.84      -10.74     15.43 o 
  -3  10  11     1067.85      967.70     44.83 o 
  -2  10  11     1854.80     1782.95     59.77 o 
  -1  10  11     1660.17     1695.71     57.96 o 
   0  10  11      469.72      450.58     35.57 o 
   1  10  11      548.16      490.18     36.89 o 
   2  10  11     2015.47     2034.05     64.77 o 
   3  10  11     1245.52     1187.15     83.04 o 
   4  10  11      143.77      103.62     32.64 o 
   5  10  11      456.45      401.40     40.64 o 
   6  10  11      220.25      213.27     34.33 o 
   7  10  11     2168.96     2285.42    118.26 o 
 -12  11  11     1629.68     1623.40     69.42 o 
 -11  11  11      880.92      983.25     60.15 o 
 -10  11  11      288.85      337.92     80.50 o 
  -9  11  11      398.40      396.18     34.34 o 
  -8  11  11     2702.59     2825.55     74.60 o 
  -7  11  11      280.59      277.97     29.76 o 
  -6  11  11      132.58      110.49     22.33 o 
  -5  11  11      323.97      337.38     33.21 o 
  -4  11  11     3074.37     2948.10     72.56 o 
  -3  11  11     2077.29     1978.96     59.27 o 
  -2  11  11     1421.91     1399.27     54.42 o 
  -1  11  11       34.33       12.94     18.34 o 
   0  11  11     3317.79     3342.64    134.61 o 
   1  11  11     1681.78     1631.24     63.25 o 
   2  11  11      242.09      304.69     36.47 o 
   3  11  11       30.24       33.35     25.86 o 
   4  11  11     1011.34      973.86     71.48 o 
   5  11  11      442.01      349.03     49.64 o 
   6  11  11      517.88      541.04     48.52 o 
 -11  12  11       41.88       31.38     21.60 o 
 -10  12  11     3319.28     3327.19     98.40 o 
  -9  12  11       68.52       44.14     20.99 o 
  -8  12  11       18.54       16.85     18.56 o 
  -7  12  11        8.56       10.56     24.09 o 
  -6  12  11     3447.04     3459.73     82.41 o 
  -5  12  11      128.93      134.74     27.34 o 
  -4  12  11       12.56       32.92     18.67 o 
  -3  12  11        9.55      -15.49     17.83 o 
  -2  12  11     3928.77     3896.81     95.20 o 
  -1  12  11       64.40       86.51     22.32 o 
   0  12  11      359.81      396.69     35.64 o 
   1  12  11        1.50        1.56     17.82 o 
   2  12  11     2277.07     2392.34     94.79 o 
   3  12  11       10.93       10.17     25.30 o 
   4  12  11      152.06      193.97     70.49 o 
   5  12  11        2.09       17.15     36.00 o 
   6  12  11     1363.78     1588.26    100.38 o 
 -10  13  11       12.28       15.59     19.41 o 
  -9  13  11       58.39       37.48     22.16 o 
  -8  13  11     3826.29     4095.49     95.19 o 
  -7  13  11      248.73      283.49     35.40 o 
  -6  13  11       57.37       58.71     21.34 o 
  -5  13  11      350.89      399.48     41.34 o 
  -4  13  11     4683.18     4646.83    111.73 o 
  -3  13  11      288.19      351.43     36.19 o 
  -2  13  11      308.01      284.28     32.78 o 
  -1  13  11      183.81      156.50     26.68 o 
   0  13  11     3522.20     3524.17     90.04 o 
   1  13  11        1.16      -16.37     16.37 o 
   2  13  11      372.58      345.63     46.00 o 
   3  13  11      115.67      166.70     67.92 o 
   4  13  11     1249.01     1401.70     83.08 o 
   5  13  11       75.73      122.67     36.89 o 
 -10  14  11     1631.06     1677.39     84.89 o 
  -9  14  11      392.90      477.07     41.01 o 
  -8  14  11       25.94       31.65     21.33 o 
  -7  14  11      511.00      481.20     40.88 o 
  -6  14  11     1219.39     1223.02     58.47 o 
  -5  14  11     2499.94     2443.60     92.07 o 
  -4  14  11        9.43       15.45     19.10 o 
  -3  14  11      276.61      289.36     36.54 o 
  -2  14  11     3002.97     2952.84    113.04 o 
  -1  14  11     1754.94     1749.80     65.24 o 
   0  14  11      744.36      715.50     51.76 o 
   1  14  11        4.99      -16.31     18.60 o 
   2  14  11     1148.88     1284.12     83.30 o 
   3  14  11      767.37      676.40     62.44 o 
   4  14  11      288.08      383.11     68.42 o 
  -8  15  11      714.86      729.35     49.26 o 
  -7  15  11     1414.84     1473.38     64.50 o 
  -6  15  11       59.16       70.42     23.61 o 
  -5  15  11      881.82      888.40     51.29 o 
  -4  15  11      900.26      878.21     50.66 o 
  -3  15  11      272.74      236.10     29.82 o 
  -2  15  11       48.73       67.34     28.15 o 
  -1  15  11     1156.57     1090.20     59.12 o 
   0  15  11     1442.79     1387.44     66.12 o 
   1  15  11     1314.01     1377.95     61.11 o 
   2  15  11        5.54        9.63     26.74 o 
   3  15  11      205.53      275.13     62.97 o 
  -7  16  11     1330.36     1381.79     64.04 o 
  -6  16  11        7.72       12.22     20.95 o 
  -5  16  11     1489.17     1649.01     62.63 o 
  -4  16  11      769.11      870.45     52.16 o 
  -3  16  11     1712.08     1879.91     65.62 o 
  -2  16  11      196.14      204.19     37.14 o 
  -1  16  11     1803.20     1964.28     72.13 o 
   0  16  11       57.13       54.37     24.84 o 
   1  16  11      805.34      815.47     53.23 o 
  -5  17  11      586.19      494.73     41.86 o 
  -4  17  11       34.38       58.13     24.10 o 
  -3  17  11     1050.64     1049.93     57.15 o 
  -2  17  11       50.11       41.42     24.81 o 
  -1  17  11     1060.61     1200.28     66.20 o 
 -14   0  12     1914.64     1690.78    114.58 o 
 -12   0  12       21.68       52.10     36.68 o 
 -10   0  12     6822.72     6731.99    224.49 o 
  -8   0  12      512.09      509.26     51.08 o 
  -6   0  12     8236.61     8253.32    133.28 o 
  -4   0  12       27.55       42.03     20.64 o 
  -2   0  12    11604.59    11754.12    204.35 o 
   0   0  12     2583.71     2524.09     63.33 o 
   2   0  12     4847.46     4866.51     98.16 o 
   4   0  12     1572.78     1429.77     55.37 o 
   6   0  12      957.97     1045.46     69.24 o 
   8   0  12      512.55      510.82     55.65 o 
 -14   1  12      305.55      285.91     42.62 o 
 -13   1  12      498.23      592.93     56.05 o 
 -12   1  12     4916.67     4848.03    173.95 o 
 -11   1  12      315.61      283.02     69.06 o 
 -10   1  12      158.94      203.49     44.60 o 
  -9   1  12       31.32       24.14     14.70 o 
  -8   1  12     5363.32     5102.79     88.04 o 
  -7   1  12     1302.36     1304.99     55.21 o 
  -6   1  12      168.30      178.49     18.82 o 
  -5   1  12      420.48      417.47     23.69 o 
  -4   1  12     5856.54     5653.62     86.13 o 
  -3   1  12     2226.54     2231.13     70.87 o 
  -2   1  12      282.40      265.66     19.45 o 
  -1   1  12       41.13       33.43     11.60 o 
   0   1  12     5586.31     5494.23     65.40 o 
   1   1  12      299.03      268.78     16.05 o 
   2   1  12     2587.54     2600.12     48.60 o 
   3   1  12       46.93       36.29     13.67 o 
   4   1  12     2295.01     2304.84     53.50 o 
   5   1  12      343.22      334.67     26.55 o 
   6   1  12      886.31      888.41     72.33 o 
   7   1  12        0.50      -16.04     16.04 o 
   8   1  12      773.88      765.64     46.46 o 
 -14   2  12      727.13      721.17     61.50 o 
 -13   2  12     1482.58     1616.64     78.05 o 
 -12   2  12       36.18       -0.03     17.42 o 
 -11   2  12     1326.39     1207.85     64.74 o 
 -10   2  12     2138.14     2143.77     56.96 o 
  -9   2  12      778.16      878.64     41.37 o 
  -8   2  12     2305.90     2027.51     55.20 o 
  -7   2  12      887.15      929.56     43.67 o 
  -6   2  12     1308.99     1333.24     42.61 o 
  -5   2  12     1150.01     1112.52     39.22 o 
  -4   2  12      926.12     1018.25     41.75 o 
  -3   2  12     1990.56     2026.49     41.97 o 
  -2   2  12      718.46      714.13     27.64 o 
  -1   2  12     3785.54     3785.51     55.60 o 
   0   2  12      468.43      478.26     21.18 o 
   1   2  12       71.06       69.14     11.59 o 
   2   2  12       85.28      105.59     15.05 o 
   3   2  12     2692.06     2592.64     50.57 o 
   4   2  12      917.46      905.20     38.67 o 
   5   2  12       36.73       26.72     15.91 o 
   6   2  12      919.02      915.10     41.90 o 
   7   2  12      741.75      743.70     40.79 o 
   8   2  12      620.12      692.41     50.86 o 
 -14   3  12       10.86       -1.41     23.56 o 
 -13   3  12     1886.40     2049.74     69.83 o 
 -12   3  12      982.52      995.94     40.94 o 
 -11   3  12     1663.84     1697.23     52.66 o 
 -10   3  12      113.69       93.15     18.78 o 
  -9   3  12     3242.84     3114.46     69.14 o 
  -8   3  12       39.15       42.56     15.90 o 
  -7   3  12     5075.88     4971.93     88.49 o 
  -6   3  12        0.20        8.19     13.60 o 
  -5   3  12     1032.25     1027.91     39.25 o 
  -4   3  12     2714.48     2520.66     65.87 o 
  -3   3  12     4519.32     4272.67     87.86 o 
  -2   3  12      137.04      165.65     16.72 o 
  -1   3  12      990.25     1081.58     52.26 o 
   0   3  12     1694.65     1691.07     48.94 o 
   1   3  12     5912.89     5894.86     65.08 o 
   2   3  12      264.92      281.72     20.29 o 
   3   3  12      720.57      714.52     33.37 o 
   4   3  12      901.11      872.01     38.18 o 
   5   3  12     1894.06     1873.98     60.70 o 
   6   3  12       79.98       48.58     17.22 o 
   7   3  12      272.04      263.95     30.19 o 
   8   3  12      148.59      168.86     24.48 o 
 -14   4  12        0.29        2.15     22.24 o 
 -13   4  12     1150.49     1130.02     45.28 o 
 -12   4  12        0.16        1.16     13.81 o 
 -11   4  12     2575.53     2692.00     69.70 o 
 -10   4  12       14.67       32.67     16.12 o 
  -9   4  12     3382.07     3185.28     71.48 o 
  -8   4  12      130.31       99.02     19.48 o 
  -7   4  12     1906.80     1972.71     54.09 o 
  -6   4  12        5.89       27.73     14.42 o 
  -5   4  12     5638.25     5538.93     94.28 o 
  -4   4  12      434.01      421.09     31.12 o 
  -3   4  12      626.39      532.26     42.80 o 
  -2   4  12      196.64      198.93     24.25 o 
  -1   4  12     1792.80     1736.04     53.41 o 
   0   4  12        1.90       -8.49      8.49 o 
   1   4  12       37.58       36.68     11.22 o 
   2   4  12      323.81      254.37     19.62 o 
   3   4  12     6144.11     6024.16     89.90 o 
   4   4  12       34.24       29.35     14.73 o 
   5   4  12       15.56       24.43     20.37 o 
   6   4  12      167.30      187.13     23.10 o 
   7   4  12     2040.12     2128.80     58.32 o 
   8   4  12       67.03       27.04     19.80 o 
 -13   5  12     1500.94     1648.89     50.20 o 
 -12   5  12      174.15      197.22     31.64 o 
 -11   5  12      815.51      832.85     44.23 o 
 -10   5  12        0.94        4.78     14.87 o 
  -9   5  12     1379.64     1296.46     52.44 o 
  -8   5  12      651.74      624.76     36.98 o 
  -7   5  12     1302.00     1253.60     61.02 o 
  -6   5  12      171.76      217.55     27.95 o 
  -5   5  12       58.13       74.45     20.39 o 
  -4   5  12        2.01        1.65     16.14 o 
  -3   5  12     4596.52     4754.52    117.41 o 
  -2   5  12       53.10       49.54     21.40 o 
  -1   5  12        1.81        7.88     19.23 o 
   0   5  12      373.50      395.68     32.55 o 
   1   5  12     3750.79     3841.32     90.27 o 
   2   5  12        2.42       -7.10     13.97 o 
   3   5  12       99.68       79.15     15.89 o 
   4   5  12      192.27      120.87     25.36 o 
   5   5  12     3500.76     3572.70     70.59 o 
   6   5  12      865.48      788.79     40.06 o 
   7   5  12       30.35       37.57     18.67 o 
 -13   6  12     1221.02     1322.10     59.31 o 
 -12   6  12       47.21       75.76     21.03 o 
 -11   6  12      916.81      922.46     47.46 o 
 -10   6  12     2473.18     2426.81     65.23 o 
  -9   6  12     1356.34     1327.40     47.54 o 
  -8   6  12       47.01       47.92     20.58 o 
  -7   6  12     2540.03     2540.68    108.60 o 
  -6   6  12     3560.51     3479.80     87.02 o 
  -5   6  12     9425.21     8929.03    152.93 o 
  -4   6  12      117.04      113.89     23.38 o 
  -3   6  12     2061.84     2101.35     76.11 o 
  -2   6  12     2338.57     2283.15     77.52 o 
  -1   6  12      732.36      741.03     50.44 o 
   0   6  12      497.65      441.09     40.57 o 
   1   6  12      464.56      368.69     31.33 o 
   3   6  12     3620.77     3317.04    113.68 o 
   4   6  12      310.29      375.26     38.21 o 
   5   6  12      207.39      211.58     26.06 o 
   6   6  12     1208.52     1280.80     47.45 o 
   7   6  12     1569.34     1658.78     74.58 o 
 -13   7  12      903.16      912.63     44.83 o 
 -12   7  12     3046.27     3168.47     79.46 o 
 -11   7  12      484.20      514.53     48.02 o 
 -10   7  12        7.28       -3.59     18.26 o 
  -9   7  12     1627.76     1531.96     60.64 o 
  -8   7  12     3537.56     3453.23     90.10 o 
  -7   7  12        2.54       19.40     19.26 o 
  -6   7  12      240.10      236.48     30.54 o 
  -5   7  12      728.14      700.67     48.88 o 
  -4   7  12     1006.47     1021.63     44.78 o 
  -3   7  12     2249.33     2244.64     67.26 o 
  -2   7  12     3081.00     2950.02     76.55 o 
  -1   7  12      243.34      251.24     33.61 o 
   0   7  12     1639.32     1536.80    143.78 o 
   1   7  12      763.44      765.52     44.62 o 
   2   7  12      924.00      749.93     58.79 o 
   3   7  12       39.50       81.03     23.02 o 
   4   7  12      826.51      834.01     53.18 o 
   5   7  12      252.95      278.87     35.65 o 
   6   7  12      572.64      555.03     46.71 o 
   7   7  12        4.95      -10.56     21.85 o 
 -13   8  12        7.97       30.95     18.07 o 
 -12   8  12      240.34      306.68     32.49 o 
 -11   8  12      344.00      371.14     38.91 o 
 -10   8  12     2400.96     2409.02     77.73 o 
  -9   8  12       11.39       -2.08     17.64 o 
  -8   8  12       28.23       18.51     20.50 o 
  -7   8  12       21.57        6.39     16.38 o 
  -6   8  12     7515.21     7341.47    123.11 o 
  -5   8  12      867.50      835.27     44.07 o 
  -4   8  12      192.35      208.04     29.80 o 
  -3   8  12      348.65      348.26     32.93 o 
  -2   8  12     5956.14     6091.95    130.89 o 
  -1   8  12       95.61       92.60     42.76 o 
   0   8  12     1076.53     1097.05     49.20 o 
   1   8  12      100.72       97.42     22.70 o 
   2   8  12     2179.44     2169.41     86.47 o 
   3   8  12      808.37      756.17     60.76 o 
   4   8  12     1430.91     1488.00     93.15 o 
   5   8  12      294.50      248.79     36.18 o 
   6   8  12     1694.38     1732.35     70.25 o 
 -12   9  12     4076.18     4176.23    127.80 o 
 -11   9  12      157.97      147.09     29.34 o 
 -10   9  12        1.75        4.18     20.02 o 
  -9   9  12      402.29      398.61     62.26 o 
  -8   9  12     3001.51     2989.40     75.91 o 
  -7   9  12     1112.06     1090.25     49.94 o 
  -6   9  12        0.80      -12.31     16.48 o 
  -5   9  12      236.39      231.84     26.97 o 
  -4   9  12     6751.86     6642.04    129.60 o 
  -3   9  12      909.39      936.26     58.10 o 
  -2   9  12     1821.84     1770.53     61.48 o 
  -1   9  12        0.80       -2.19     18.28 o 
   0   9  12     4628.37     4591.68    100.27 o 
   1   9  12      402.98      361.88     29.48 o 
   2   9  12      547.09      548.38     52.39 o 
   3   9  12      103.43      104.07     39.59 o 
   4   9  12     1712.42     1705.05     82.78 o 
   5   9  12      286.20      252.79     36.99 o 
   6   9  12      630.91      604.93     85.82 o 
 -12  10  12        7.49       11.51     22.29 o 
 -11  10  12       93.99       45.80     24.85 o 
 -10  10  12     2100.98     2052.39     75.35 o 
  -9  10  12      807.66      868.58     48.84 o 
  -8  10  12        0.32        1.97     16.72 o 
  -7  10  12      890.09      922.52     66.43 o 
  -6  10  12     3535.07     3452.12     92.43 o 
  -5  10  12      183.69      204.47     30.16 o 
  -4  10  12      297.33      273.40     28.94 o 
  -3  10  12      617.90      531.43     37.12 o 
  -2  10  12     1240.69     1238.27     52.30 o 
  -1  10  12     3417.54     3208.55    112.19 o 
   0  10  12      112.39      111.15     23.49 o 
   1  10  12        0.66        8.07     15.43 o 
   2  10  12      982.44      958.18     69.18 o 
   3  10  12      307.57      367.94     69.07 o 
   4  10  12      648.63      683.70     62.95 o 
   5  10  12      149.31      130.03     37.48 o 
   6  10  12      606.97      687.57     66.22 o 
 -11  11  12     2383.84     2560.90     87.18 o 
 -10  11  12       60.69       79.84     23.36 o 
  -9  11  12     1250.22     1330.10     87.72 o 
  -8  11  12      696.20      661.46     66.99 o 
  -7  11  12     1752.72     1768.75     60.08 o 
  -6  11  12      418.08      420.70     35.39 o 
  -5  11  12     1028.26     1044.49     66.67 o 
  -4  11  12      102.50       89.19     21.99 o 
  -3  11  12     2716.74     2827.92     72.44 o 
  -2  11  12      421.79      383.02     35.86 o 
  -1  11  12      454.63      429.95     44.63 o 
   0  11  12      935.94      896.26     50.79 o 
   1  11  12     2586.00     2655.73     76.47 o 
   2  11  12      586.49      557.80     55.42 o 
   3  11  12      306.74      412.32     96.70 o 
   4  11  12      272.58      354.11     48.66 o 
   5  11  12     1821.08     1984.45     96.17 o 
 -10  12  12      118.10       78.04     22.26 o 
  -9  12  12     3089.17     3176.37     97.26 o 
  -8  12  12       19.06       17.75     19.54 o 
  -7  12  12      284.61      317.50     33.27 o 
  -6  12  12        6.29       -6.32     19.55 o 
  -5  12  12     2615.33     2651.71     73.30 o 
  -4  12  12      359.81      383.39     34.24 o 
  -3  12  12       78.92      103.97     22.41 o 
  -2  12  12       21.53       24.74     19.80 o 
  -1  12  12     2619.15     2527.80     76.51 o 
   0  12  12       65.05       59.56     21.10 o 
   1  12  12      218.14      225.94     30.65 o 
   2  12  12      188.29      175.90     51.26 o 
   3  12  12      817.57      879.43     79.93 o 
   4  12  12       89.65       31.18     29.99 o 
 -10  13  12       27.73       49.60     41.84 o 
  -9  13  12      989.29      976.89     55.15 o 
  -8  13  12      188.95      235.85     43.67 o 
  -7  13  12     1870.82     1947.78     66.22 o 
  -6  13  12       36.32        6.00     18.54 o 
  -5  13  12      729.71      690.83     45.29 o 
  -4  13  12      105.49      128.45     24.58 o 
  -3  13  12     1902.41     1774.31     60.34 o 
  -2  13  12       29.77       37.85     24.46 o 
  -1  13  12      515.19      520.15     43.11 o 
   0  13  12       28.77       15.84     20.40 o 
   1  13  12     2496.38     2639.78     79.45 o 
   2  13  12       32.69        5.06     26.55 o 
   3  13  12        6.16       19.29     27.54 o 
  -8  14  12       18.08        8.46     22.40 o 
  -7  14  12      606.15      513.03     41.50 o 
  -6  14  12      331.73      345.27     35.34 o 
  -5  14  12      874.23      880.02     51.28 o 
  -4  14  12      624.71      643.98     45.05 o 
  -3  14  12      969.71      925.09     51.00 o 
  -2  14  12      332.66      292.95     41.52 o 
  -1  14  12     3307.42     3214.73     90.46 o 
   0  14  12      370.04      379.98     81.40 o 
   1  14  12      132.62      100.67     32.10 o 
   2  14  12      407.98      442.07     83.31 o 
  -7  15  12      461.79      470.74     41.57 o 
  -6  15  12      134.81       92.70     26.54 o 
  -5  15  12      162.05      131.80     32.06 o 
  -4  15  12     2091.41     2262.01     72.67 o 
  -3  15  12      431.31      401.23     41.28 o 
  -2  15  12      281.54      285.11     36.47 o 
  -1  15  12       19.94       37.79     22.65 o 
   0  15  12     1080.83      999.20     59.14 o 
   1  15  12     1304.90     1534.25    117.66 o 
  -5  16  12        3.75       24.26     24.37 o 
  -4  16  12      156.87      189.56     30.63 o 
  -3  16  12      294.50      338.12     40.01 o 
  -2  16  12     2178.68     2248.94     79.40 o 
  -1  16  12       95.97      104.43     28.32 o 
 -13   0  13     1705.99     1733.31    116.17 o 
 -11   0  13     1995.52     2053.09    123.36 o 
  -9   0  13     7336.00     6962.85    231.85 o 
  -7   0  13      463.30      574.64     72.19 o 
  -5   0  13     2647.76     2632.30     80.49 o 
  -3   0  13     1450.03     1532.28    101.26 o 
  -1   0  13     2424.43     2353.23     62.19 o 
   1   0  13       13.29       42.35     15.95 o 
   3   0  13     2896.67     3014.68     79.81 o 
   5   0  13       20.31       41.69     22.34 o 
   7   0  13      201.16      293.62     57.08 o 
 -13   1  13     1320.81     1438.42     76.00 o 
 -12   1  13      500.29      550.84     54.47 o 
 -11   1  13     3090.39     3101.06    106.44 o 
 -10   1  13       12.95      -19.48     19.48 o 
  -9   1  13     1934.48     1967.76     82.22 o 
  -8   1  13     1070.61      967.67    101.38 o 
  -7   1  13     5957.05     5665.45    105.08 o 
  -6   1  13     1135.68     1064.47     40.39 o 
  -5   1  13      185.98      219.93     25.86 o 
  -4   1  13      545.83      545.09     43.28 o 
  -3   1  13     7436.56     7210.26     93.05 o 
  -2   1  13       40.08       20.13     10.99 o 
  -1   1  13      243.66      234.68     17.98 o 
   0   1  13      783.76      745.43     29.07 o 
   1   1  13     4981.28     4944.87     59.95 o 
   2   1  13      109.12       92.83     15.93 o 
   3   1  13       41.02       48.18     15.25 o 
   4   1  13        4.17       -7.15     12.99 o 
   5   1  13     3455.47     3542.97     66.34 o 
   6   1  13      238.79      220.98     25.64 o 
   7   1  13        8.66        9.32     17.58 o 
 -13   2  13      603.13      560.18     88.97 o 
 -12   2  13      101.44       72.55     28.97 o 
 -11   2  13      596.31      618.33    109.45 o 
 -10   2  13     1957.22     1788.07     79.94 o 
  -9   2  13     1483.57     1593.92     56.60 o 
  -8   2  13      335.57      323.49     27.57 o 
  -7   2  13       29.94       25.11     14.86 o 
  -6   2  13     1514.66     1507.99     46.78 o 
  -5   2  13     2295.78     2207.68     63.07 o 
  -4   2  13     2169.69     2054.11     60.68 o 
  -3   2  13      551.09      559.69     36.63 o 
  -2   2  13     1755.22     1812.53     55.74 o 
  -1   2  13     2141.37     2110.56     42.03 o 
   0   2  13      582.26      573.62     25.94 o 
   1   2  13        1.66        2.56     10.29 o 
   2   2  13      931.59      989.83     34.18 o 
   3   2  13     2400.66     2451.21     50.65 o 
   4   2  13     1085.69     1084.46     62.58 o 
   5   2  13       88.10       58.49     17.79 o 
   6   2  13      251.65      266.34     39.78 o 
   7   2  13      289.94      372.07     31.64 o 
 -13   3  13      450.14      503.20     54.77 o 
 -12   3  13     3787.32     4092.60    195.56 o 
 -11   3  13     1025.11     1135.13     74.57 o 
 -10   3  13      177.95      185.51     23.82 o 
  -9   3  13       97.46      100.41     19.85 o 
  -8   3  13     4712.62     4574.37     89.61 o 
  -7   3  13       53.87       72.33     17.63 o 
  -6   3  13      642.68      702.01     37.88 o 
  -5   3  13      467.12      507.55     33.13 o 
  -4   3  13     6001.47     5915.64    114.52 o 
  -3   3  13      655.89      599.46     50.86 o 
  -2   3  13      316.12      303.17     29.49 o 
  -1   3  13       58.11       29.06     15.16 o 
   0   3  13     3387.84     3361.39     54.69 o 
   1   3  13      762.58      772.85     27.84 o 
   2   3  13     1139.94     1167.72     35.16 o 
   3   3  13        1.53        1.39     12.84 o 
   4   3  13      844.60      894.60     37.24 o 
   5   3  13      341.21      331.63     27.53 o 
   6   3  13     1089.45     1055.41     46.87 o 
   7   3  13       16.00       24.97     18.24 o 
 -13   4  13       22.99        6.88     20.79 o 
 -12   4  13      102.35       81.10     33.12 o 
 -11   4  13       21.20        8.20     16.52 o 
 -10   4  13     3746.82     3912.57    153.13 o 
  -9   4  13       89.99       49.21     17.41 o 
  -8   4  13      282.90      236.72     25.44 o 
  -7   4  13      364.42      338.62     28.94 o 
  -6   4  13     3849.02     3846.99     79.15 o 
  -5   4  13        1.07      -10.08     14.71 o 
  -4   4  13     1462.75     1412.38     52.43 o 
  -3   4  13       99.85       98.94     21.41 o 
  -2   4  13     5682.33     5594.01    107.73 o 
  -1   4  13       23.87       -0.58     15.26 o 
   0   4  13     1650.12     1578.98     46.84 o 
   1   4  13        0.27        4.87     13.94 o 
   2   4  13     1674.24     1748.10     46.66 o 
   3   4  13      229.38      245.24     22.96 o 
   4   4  13     2078.15     2130.97     53.56 o 
   5   4  13      122.07      105.78     19.98 o 
   6   4  13     1745.06     1925.74     61.55 o 
 -13   5  13      155.69      193.57     26.99 o 
 -12   5  13     2344.23     2277.81     73.86 o 
 -11   5  13        6.05       11.90     16.06 o 
 -10   5  13      138.60      169.54     24.36 o 
  -9   5  13       10.32        2.81     15.61 o 
  -8   5  13     1131.22     1112.94     46.41 o 
  -7   5  13      596.46      671.62     41.52 o 
  -6   5  13     1263.61     1230.04     45.72 o 
  -5   5  13     1042.90      998.07     45.90 o 
  -4   5  13     3507.92     3581.59    103.35 o 
  -3   5  13       33.26       47.17     23.56 o 
  -2   5  13     1360.19     1318.33     79.44 o 
  -1   5  13      133.03      134.56     23.44 o 
   0   5  13     1045.30     1000.82     40.66 o 
   1   5  13      105.03      104.92     18.65 o 
   2   5  13     1235.76     1307.89     68.53 o 
   3   5  13        1.41       21.70     21.75 o 
   4   5  13      641.17      702.62     60.74 o 
   5   5  13      431.83      286.64     45.63 o 
   6   5  13      884.79      918.66     50.32 o 
 -13   6  13     1103.64     1356.70     51.06 o 
 -12   6  13       38.99       47.10     20.23 o 
 -11   6  13       86.30      110.89     22.26 o 
 -10   6  13     1941.09     1993.76     60.42 o 
  -9   6  13     1153.27     1172.04     54.25 o 
  -8   6  13      188.67      179.37     24.64 o 
  -7   6  13     1995.46     1964.88    100.99 o 
  -6   6  13     4412.31     4459.37    102.48 o 
  -5   6  13     3893.31     3797.71     93.25 o 
  -4   6  13     2240.67     2219.48     80.72 o 
  -3   6  13      762.35      715.65     53.82 o 
  -2   6  13     3700.77     3678.69    105.26 o 
  -1   6  13     4246.58     4129.15    111.84 o 
   0   6  13        8.18        6.84     16.73 o 
   1   6  13      418.48      455.77     36.74 o 
   2   6  13     1027.89      807.04    111.49 o 
   3   6  13     1133.48     1170.23    128.18 o 
   4   6  13      428.49      496.64     44.18 o 
   5   6  13        0.59      -19.06     21.05 o 
   6   6  13      334.84      374.87     42.29 o 
 -12   7  13      368.25      372.95     54.70 o 
 -11   7  13     1391.59     1437.94     55.86 o 
 -10   7  13      132.32      164.55     31.46 o 
  -9   7  13      933.92     1009.78     57.74 o 
  -8   7  13      811.04      675.97     47.22 o 
  -7   7  13     2704.90     2598.94     87.28 o 
  -6   7  13      326.63      317.79     54.83 o 
  -5   7  13      478.97      457.05     39.71 o 
  -4   7  13     3567.38     3551.34     90.46 o 
  -3   7  13     1989.65     1966.20     76.82 o 
  -2   7  13     1113.65     1108.48     61.53 o 
  -1   7  13      344.14      331.19     39.10 o 
   0   7  13       51.59       93.03     22.09 o 
   2   7  13      242.07      193.12     36.46 o 
   3   7  13       37.82       16.74     25.59 o 
   4   7  13      350.23      413.48     41.48 o 
   5   7  13     2164.10     2235.32     79.29 o 
   6   7  13      188.86      197.39     36.30 o 
 -12   8  13      139.43      162.06     27.16 o 
 -11   8  13      434.66      410.09     36.09 o 
 -10   8  13       85.58       90.21     26.28 o 
  -9   8  13     2680.29     2641.43     92.27 o 
  -8   8  13       58.21       35.53     20.50 o 
  -7   8  13      612.29      570.96     45.05 o 
  -6   8  13      436.57      409.34     39.99 o 
  -5   8  13     5978.81     5885.25    125.21 o 
  -4   8  13      145.91      121.26     30.40 o 
  -3   8  13      121.74      118.51     42.31 o 
  -2   8  13        3.43      -15.78     19.65 o 
  -1   8  13     4083.56     4168.91    116.11 o 
   0   8  13      247.40      275.03     41.57 o 
   1   8  13       29.31       69.39     27.82 o 
   2   8  13       75.48       41.38     35.43 o 
   3   8  13     1474.73     1663.59     81.96 o 
   4   8  13        8.10       -1.03     25.46 o 
   5   8  13       35.09       48.06     26.82 o 
 -11   9  13     2834.83     2877.10     91.02 o 
 -10   9  13      116.56      176.83     45.05 o 
  -9   9  13      175.76      177.93     30.42 o 
  -8   9  13     1813.60     1733.83     68.21 o 
  -7   9  13     3728.30     3745.05     99.41 o 
  -6   9  13      101.72       88.39     21.85 o 
  -5   9  13      920.86      821.30     46.11 o 
  -4   9  13      248.86      247.67     30.33 o 
  -3   9  13     3168.95     3166.50     85.75 o 
  -2   9  13      196.42      206.34     28.63 o 
  -1   9  13      511.79      474.18     38.48 o 
   0   9  13      675.55      665.13    108.60 o 
   1   9  13     3596.63     3653.21    118.68 o 
   2   9  13      131.18      150.78     41.21 o 
   3   9  13      105.17      167.95     36.67 o 
   4   9  13      288.69      383.62     81.19 o 
   5   9  13      592.54      568.65     60.41 o 
 -11  10  13      616.87      552.10     49.21 o 
 -10  10  13      402.51      380.61     42.32 o 
  -9  10  13     1611.50     1737.70     71.15 o 
  -8  10  13      654.45      678.72     44.83 o 
  -7  10  13      488.60      396.66     35.41 o 
  -6  10  13     1413.74     1326.14     63.49 o 
  -5  10  13     2377.98     2334.26     76.27 o 
  -4  10  13      365.07      377.65     36.64 o 
  -3  10  13      185.88      247.24     31.58 o 
  -2  10  13      320.54      347.39     35.53 o 
  -1  10  13     2800.06     2771.14     89.47 o 
   0  10  13     1201.35     1209.50     55.17 o 
   1  10  13        0.74      -11.97     22.66 o 
   2  10  13      360.75      287.49     43.87 o 
   3  10  13     1954.68     1887.14     88.79 o 
   4  10  13       87.80      119.21     39.65 o 
 -10  11  13      607.56      632.85     59.12 o 
  -9  11  13       17.71       17.91     20.80 o 
  -8  11  13     3476.33     3705.97     90.81 o 
  -7  11  13      419.49      383.13     69.43 o 
  -6  11  13        3.97       -6.39     15.55 o 
  -5  11  13      451.04      437.68     40.85 o 
  -4  11  13      873.13      810.38     46.93 o 
  -3  11  13      432.07      428.79     39.73 o 
  -2  11  13      977.97      888.53     53.22 o 
  -1  11  13      139.11      121.94     26.95 o 
   0  11  13      950.65      936.19     86.04 o 
   1  11  13      968.24      971.66     71.83 o 
   2  11  13      844.10      967.90     73.15 o 
   3  11  13       18.42       10.44     26.66 o 
  -9  12  13      395.30      459.91     59.00 o 
  -8  12  13      666.48      604.28     67.37 o 
  -7  12  13        0.38      -18.83     18.83 o 
  -6  12  13     2852.07     3024.48     82.16 o 
  -5  12  13        5.48      -10.79     17.52 o 
  -4  12  13      416.96      490.50     47.61 o 
  -3  12  13       58.88       68.73     24.02 o 
  -2  12  13     2297.47     2260.64     93.66 o 
  -1  12  13        0.25      -18.01     18.01 o 
   0  12  13     1076.34     1176.01     62.82 o 
   1  12  13        2.00        3.69     27.26 o 
   2  12  13     1697.77     1751.65     86.48 o 
   3  12  13      412.90      385.65    151.25 o 
  -8  13  13     2604.77     2636.00    117.78 o 
  -7  13  13       49.89       17.33     22.88 o 
  -6  13  13      320.33      375.10     36.93 o 
  -5  13  13      136.24      123.85     27.21 o 
  -4  13  13     1702.45     1784.19     63.08 o 
  -3  13  13      350.61      421.42     41.79 o 
  -2  13  13     1200.73     1239.90     62.89 o 
  -1  13  13       95.58      119.90     27.56 o 
   0  13  13     2575.36     2800.83     87.19 o 
   1  13  13      210.26      205.08     43.00 o 
   2  13  13      952.71      891.07     74.52 o 
  -7  14  13       14.67       57.72     24.76 o 
  -6  14  13      990.97      962.93     61.00 o 
  -5  14  13      104.87      107.04     26.98 o 
  -4  14  13       31.14       43.87     24.11 o 
  -3  14  13        1.66      -13.01     21.21 o 
  -2  14  13     1060.82     1056.10     61.73 o 
  -1  14  13      378.97      382.54     40.46 o 
   0  14  13      711.54      729.15     59.62 o 
  -4  15  13      199.66      201.67     31.61 o 
  -3  15  13     2266.34     2474.92    124.71 o 
  -2  15  13      303.67      365.14     69.18 o 
 -12   0  14       60.30       -4.92     36.63 o 
 -10   0  14     4410.08     4343.70    184.79 o 
  -8   0  14     1118.48     1152.18    102.94 o 
  -6   0  14     4205.62     3967.91    164.58 o 
  -4   0  14     2718.62     2681.16     83.99 o 
  -2   0  14     1272.56     1293.69     58.43 o 
   0   0  14     1935.45     1905.14     59.58 o 
   2   0  14     2212.36     2215.20     67.60 o 
   4   0  14     2534.06     2698.43     80.99 o 
   6   0  14      450.05      574.22     49.02 o 
 -13   1  14      301.50      384.12     50.45 o 
 -12   1  14     3317.51     3185.09    153.30 o 
 -11   1  14      576.67      581.31    126.50 o 
 -10   1  14      194.71      203.09     49.74 o 
  -9   1  14       28.57       29.97     23.10 o 
  -8   1  14     2764.99     2792.00     99.01 o 
  -7   1  14      564.20      501.38     48.87 o 
  -6   1  14     2731.04     2699.09    113.33 o 
  -5   1  14      297.08      261.41     28.62 o 
  -4   1  14     4723.63     4775.77    167.92 o 
  -3   1  14      393.08      358.22     55.71 o 
  -2   1  14      877.32      913.05     31.21 o 
  -1   1  14        2.06       15.15     13.15 o 
   0   1  14     1171.28     1182.76     43.15 o 
   1   1  14      544.96      564.36     30.66 o 
   2   1  14     1289.72     1307.62     37.74 o 
   3   1  14        1.07       -6.04     13.71 o 
   4   1  14      658.17      674.58     33.95 o 
   5   1  14       58.40       30.89     16.65 o 
   6   1  14     1486.57     1681.47     61.34 o 
 -13   2  14      940.31     1015.42     75.75 o 
 -12   2  14       32.87       12.22     24.75 o 
 -11   2  14      591.45      454.36     70.30 o 
 -10   2  14     2266.15     2317.06     95.31 o 
  -9   2  14     2186.62     2024.93    167.40 o 
  -8   2  14      317.95      405.32    112.20 o 
  -7   2  14      195.70      170.80     42.11 o 
  -6   2  14      118.43      128.37     52.91 o 
  -5   2  14     1332.48     1321.21     65.56 o 
  -4   2  14      682.28      668.60     42.22 o 
  -3   2  14      204.13      247.10     27.56 o 
  -2   2  14     1197.18     1189.74     41.71 o 
  -1   2  14     2191.37     2164.93     55.36 o 
   0   2  14      944.70      995.91     32.94 o 
   1   2  14       16.83       -5.47     13.39 o 
   2   2  14      764.82      732.55     32.13 o 
   3   2  14     1177.34     1184.21     37.94 o 
   4   2  14      949.38      943.10     39.27 o 
   5   2  14        3.58      -15.55     15.55 o 
 -12   3  14      790.79      799.03     67.54 o 
 -11   3  14     2801.23     2655.61    102.54 o 
 -10   3  14        5.41        8.68     23.68 o 
  -9   3  14      586.52      526.57     43.03 o 
  -8   3  14      183.37      227.98     69.78 o 
  -7   3  14     5754.42     5556.86    100.26 o 
  -6   3  14      656.40      624.32     37.71 o 
  -5   3  14        1.60        2.33     16.34 o 
  -4   3  14     1118.42     1172.61     50.37 o 
  -3   3  14     2745.62     2827.06     81.17 o 
  -2   3  14      386.28      398.25     33.79 o 
  -1   3  14       68.13       66.23     17.35 o 
   0   3  14       21.63       39.43     16.11 o 
   1   3  14     3852.19     4019.15    117.69 o 
   2   3  14      335.39      423.51     38.17 o 
   3   3  14      132.78      147.50     21.76 o 
   4   3  14       66.15       72.48     18.16 o 
   5   3  14     2610.37     2859.55     70.08 o 
 -12   4  14        0.00      -25.23     26.64 o 
 -11   4  14      445.83      526.83     71.44 o 
 -10   4  14      413.49      410.13     33.55 o 
  -9   4  14     1961.42     2143.26     85.29 o 
  -8   4  14       54.13       61.99     18.91 o 
  -7   4  14     1078.79     1078.94     47.84 o 
  -6   4  14       49.63       46.28     17.69 o 
  -5   4  14     4150.31     3989.21     93.14 o 
  -4   4  14       28.51       20.40     17.22 o 
  -3   4  14       18.34       26.81     20.53 o 
  -2   4  14      321.02      315.18     30.75 o 
  -1   4  14     4547.79     4634.15    106.07 o 
   0   4  14        5.46        4.17     17.94 o 
   1   4  14      126.65      173.41     34.47 o 
   2   4  14      166.97      218.56     38.42 o 
   3   4  14     3257.16     3346.52     92.43 o 
   4   4  14      212.56      207.96     48.20 o 
   5   4  14      109.33       76.77     26.91 o 
 -12   5  14      129.18      163.47     56.59 o 
 -11   5  14     2933.77     3092.88     77.74 o 
 -10   5  14       28.01       40.97     18.99 o 
  -9   5  14      599.43      635.59     40.46 o 
  -8   5  14      532.59      482.24     35.32 o 
  -7   5  14     2136.98     2154.67     95.57 o 
  -6   5  14      232.99      240.34     26.66 o 
  -5   5  14      183.71      186.98     27.49 o 
  -4   5  14       15.14        9.45     17.10 o 
  -3   5  14     3737.56     3911.35    106.33 o 
  -2   5  14      369.47      330.29     32.58 o 
  -1   5  14      145.19      150.70     22.59 o 
   0   5  14      713.82      769.02     40.03 o 
   1   5  14      875.45      933.81    110.04 o 
   2   5  14      584.84      575.10     55.13 o 
   3   5  14      382.99      401.50     50.46 o 
   4   5  14       65.40       64.09     26.19 o 
   5   5  14     1404.79     1495.92     81.55 o 
 -12   6  14      161.67      231.24     29.49 o 
 -11   6  14      655.98      716.38     60.38 o 
 -10   6  14     1095.61     1085.30     53.24 o 
  -9   6  14     1280.44     1226.97     62.54 o 
  -8   6  14      307.77      286.38     32.77 o 
  -7   6  14      182.70      212.12     26.67 o 
  -6   6  14     3106.34     3077.70     74.79 o 
  -5   6  14     1550.66     1556.54     59.42 o 
  -4   6  14     1154.66     1084.59     77.17 o 
  -3   6  14       14.36       42.55     25.26 o 
  -2   6  14      639.54      652.04     43.22 o 
  -1   6  14     4481.82     4732.54    167.21 o 
   0   6  14     1708.67     1733.75     61.92 o 
   1   6  14        7.77      -16.95     29.21 o 
   2   6  14      231.76      287.29     61.65 o 
   3   6  14     1356.98     1313.45     83.73 o 
   4   6  14      481.45      500.12     56.96 o 
   5   6  14       35.30       63.15     27.01 o 
 -11   7  14      916.07      957.19     52.17 o 
 -10   7  14      689.55      749.54     45.84 o 
  -9   7  14      137.16      180.09     30.59 o 
  -8   7  14     2545.37     2660.96     72.20 o 
  -7   7  14      333.65      329.21     37.30 o 
  -6   7  14      164.21      166.34     29.84 o 
  -5   7  14      302.51      315.12     35.15 o 
  -4   7  14     1658.45     1571.73     72.28 o 
  -3   7  14     3119.49     3152.84    102.31 o 
  -2   7  14      285.51      331.21     40.46 o 
  -1   7  14       34.41       -1.03     22.46 o 
   0   7  14      981.83     1016.57     52.17 o 
   1   7  14      396.50      378.93     71.52 o 
   2   7  14     1780.89     1641.56    111.72 o 
   3   7  14       43.28       14.47     25.12 o 
   4   7  14      284.64      317.04     49.13 o 
 -11   8  14      100.87      151.16     26.35 o 
 -10   8  14     2821.21     2928.15     78.60 o 
  -9   8  14       54.54       51.40     24.34 o 
  -8   8  14      889.54      864.81     56.22 o 
  -7   8  14      293.97      316.57     36.60 o 
  -6   8  14     1434.06     1377.48     63.18 o 
  -5   8  14       87.78       78.54     24.73 o 
  -4   8  14     2009.79     2037.33     83.37 o 
  -3   8  14       48.62       10.71     23.79 o 
  -2   8  14     1452.67     1480.60     69.52 o 
  -1   8  14       37.55       35.88     25.60 o 
   0   8  14     2433.67     2372.76    109.96 o 
   1   8  14        9.81       12.45     21.63 o 
   2   8  14      809.86      726.39     64.90 o 
   3   8  14        0.56      -22.29     24.78 o 
   4   8  14      960.28     1039.67     79.63 o 
 -10   9  14      887.98      947.73     61.29 o 
  -9   9  14        9.59       15.94     26.93 o 
  -8   9  14     2964.26     3186.32     94.37 o 
  -7   9  14      530.96      493.16     45.42 o 
  -6   9  14      985.12      982.58     59.80 o 
  -5   9  14      209.84      198.99     33.15 o 
  -4   9  14     2983.61     3060.05    105.97 o 
  -3   9  14       16.24       22.00     24.51 o 
  -2   9  14     1211.34     1283.46     95.57 o 
  -1   9  14       43.16       22.52     23.43 o 
   0   9  14     1455.97     1501.55    100.85 o 
   1   9  14      129.12      143.12     74.13 o 
   2   9  14      939.24      959.57     72.93 o 
   3   9  14       17.87      -11.39     27.36 o 
 -10  10  14     1225.50     1272.88     82.66 o 
  -9  10  14     1108.89     1074.10     66.20 o 
  -8  10  14      161.16      183.46     33.81 o 
  -7  10  14      134.14      110.66     30.05 o 
  -6  10  14      945.04      905.56     59.29 o 
  -5  10  14     1681.31     1758.64     63.55 o 
  -4  10  14      660.66      663.68     48.96 o 
  -3  10  14        0.39        9.01     20.88 o 
  -2  10  14     1068.33     1099.53     73.02 o 
  -1  10  14     1096.86      871.20     62.90 o 
   0  10  14     1195.80     1261.36     61.11 o 
   1  10  14       15.33       45.37     37.65 o 
   2  10  14      903.87      899.04     72.48 o 
  -9  11  14        7.68       18.21     24.53 o 
  -8  11  14      598.74      642.93     53.42 o 
  -7  11  14     2335.24     2462.56     74.97 o 
  -6  11  14      265.62      270.33     35.78 o 
  -5  11  14      161.56      116.71     44.32 o 
  -4  11  14      468.86      471.55     43.13 o 
  -3  11  14     2170.09     2324.10     78.17 o 
  -2  11  14       24.14       47.11     23.76 o 
  -1  11  14       18.47       27.55     22.78 o 
   0  11  14      264.43      233.54     39.93 o 
   1  11  14     1895.92     2014.46    312.74 o 
   2  11  14      418.16      436.00     70.71 o 
  -8  12  14      192.30      238.47     33.61 o 
  -7  12  14      105.26       67.86     32.93 o 
  -6  12  14       97.39       93.02     25.58 o 
  -5  12  14     1821.64     1996.84     76.83 o 
  -4  12  14       25.48       54.99     24.00 o 
  -3  12  14        1.53       26.71     23.41 o 
  -2  12  14       63.16       75.39     26.41 o 
  -1  12  14     2331.24     2354.21     79.39 o 
   0  12  14       83.89      203.52     57.89 o 
   1  12  14        2.42       63.47     31.48 o 
  -6  13  14        6.92      -15.61     21.31 o 
  -5  13  14      316.75      328.15     36.67 o 
  -4  13  14       98.69       87.98     33.54 o 
  -3  13  14     2993.82     3127.57     95.16 o 
  -2  13  14      315.58      262.44     35.97 o 
  -1  13  14       11.20       26.86     24.18 o 
 -11   0  15      300.27      328.53     65.51 o 
  -9   0  15     5428.24     5054.03    202.97 o 
  -7   0  15      644.91      526.88     73.48 o 
  -5   0  15     9081.68     8997.95    275.95 o 
  -3   0  15       34.86       46.79     37.47 o 
  -1   0  15     4731.77     4965.63    103.07 o 
   1   0  15        0.68      -21.90     21.90 o 
   3   0  15     2708.38     2827.51     83.08 o 
 -12   1  15      354.11      321.82     63.02 o 
 -11   1  15     2164.50     2219.89     96.32 o 
 -10   1  15      286.95      222.07     39.99 o 
  -9   1  15       75.88       68.68     28.62 o 
  -8   1  15      420.63      478.89     97.49 o 
  -7   1  15     3336.35     3280.21    109.80 o 
  -6   1  15      261.43      229.91     36.38 o 
  -5   1  15      388.30      384.63     45.95 o 
  -4   1  15      183.86      204.92     36.49 o 
  -3   1  15     2499.01     2629.58     62.96 o 
  -2   1  15      584.38      605.10     35.66 o 
  -1   1  15       33.87       31.23     16.41 o 
   0   1  15      435.60      400.05     43.75 o 
   1   1  15     1694.83     1759.92     64.54 o 
   2   1  15      142.19      181.93     22.48 o 
   3   1  15      202.46      208.63     22.04 o 
   4   1  15       92.48      106.59     19.88 o 
 -12   2  15      128.59      177.62     39.56 o 
 -11   2  15      133.43       81.87     32.58 o 
 -10   2  15     1221.44     1191.51     79.25 o 
  -9   2  15     1441.09     1450.30     76.39 o 
  -8   2  15      259.43      287.59     48.20 o 
  -7   2  15       57.74       72.21     28.81 o 
  -6   2  15     1180.26     1174.52    172.81 o 
  -5   2  15     1637.51     1628.13     69.79 o 
  -4   2  15     2149.00     2114.81    113.80 o 
  -3   2  15      352.25      313.02     31.76 o 
  -2   2  15      122.20      106.85     19.57 o 
  -1   2  15     1634.82     1770.65     52.49 o 
   0   2  15      538.86      508.76     48.99 o 
   1   2  15      173.55      281.72     41.07 o 
   2   2  15      661.59      661.04     59.10 o 
   3   2  15     1488.03     1575.12     55.48 o 
   4   2  15      649.22      662.35     48.48 o 
 -11   3  15      282.20      211.52     39.76 o 
 -10   3  15     1234.26     1326.13     85.20 o 
  -9   3  15       18.27      -21.20     21.21 o 
  -8   3  15     3012.24     2960.75    107.34 o 
  -7   3  15      518.56      509.88     43.26 o 
  -6   3  15     3045.32     3038.06    125.84 o 
  -5   3  15       48.35       32.06     26.17 o 
  -4   3  15     1951.66     1952.22     63.98 o 
  -3   3  15      640.04      702.87     45.75 o 
  -2   3  15     1745.63     1711.27     52.19 o 
  -1   3  15        6.26        3.94     15.36 o 
   0   3  15     1821.77     1832.96     79.69 o 
   1   3  15        1.97       49.21     36.95 o 
   2   3  15     1255.64     1303.45    133.15 o 
   3   3  15       36.37       -0.60     22.67 o 
   4   3  15      102.54      114.16     30.74 o 
 -11   4  15       61.76       70.32     31.26 o 
 -10   4  15     2228.65     2059.75     91.71 o 
  -9   4  15       30.75       49.40     26.69 o 
  -8   4  15     1284.61     1376.18     52.44 o 
  -7   4  15       22.41        9.68     16.45 o 
  -6   4  15      952.79     1000.90     97.14 o 
  -5   4  15       29.20       30.23     19.05 o 
  -4   4  15     1083.35     1057.43     57.94 o 
  -3   4  15       20.16       11.76     21.18 o 
  -2   4  15     1278.85     1370.99     47.63 o 
  -1   4  15      171.93      175.18     23.13 o 
   0   4  15     3613.84     3833.91    132.62 o 
   1   4  15       67.17       80.57     30.32 o 
   2   4  15      294.40      341.55     64.24 o 
   3   4  15      533.69      428.99     52.61 o 
   4   4  15     1376.85     1500.90     88.52 o 
 -11   5  15      286.01      301.84     47.02 o 
 -10   5  15      903.41      903.14     86.96 o 
  -9   5  15        6.10       -3.15     17.25 o 
  -8   5  15      967.34      951.49     49.42 o 
  -7   5  15      109.57       83.88     22.25 o 
  -6   5  15     1370.90     1239.93     60.69 o 
  -5   5  15       68.23       69.76     22.48 o 
  -4   5  15     1663.25     1604.97     60.52 o 
  -3   5  15      415.77      421.32     36.86 o 
  -2   5  15     1660.56     1778.53     62.42 o 
  -1   5  15        3.29        0.37     15.75 o 
   0   5  15      878.44      973.71     87.52 o 
   1   5  15      961.41      867.01     88.19 o 
   2   5  15     1035.47     1044.09     74.24 o 
   3   5  15      116.54       78.73     36.66 o 
 -11   6  15        1.42        2.31     22.25 o 
 -10   6  15     1690.18     1800.19     84.21 o 
  -9   6  15      893.23      926.10     50.24 o 
  -8   6  15      427.87      460.70     39.85 o 
  -7   6  15       56.05       66.50     22.21 o 
  -6   6  15      656.18      710.73     48.82 o 
  -5   6  15     1395.56     1477.31    121.47 o 
  -4   6  15      689.06      697.43     46.96 o 
  -3   6  15       17.80       39.62     20.25 o 
  -2   6  15      931.02      940.84     52.95 o 
  -1   6  15     1589.73     1667.20     80.86 o 
   0   6  15     2434.34     2485.43     96.81 o 
   1   6  15      399.56      415.46     49.76 o 
   2   6  15      844.87      810.79     67.59 o 
   3   6  15      406.92      483.88     56.46 o 
 -10   7  15      521.43      572.01     42.77 o 
  -9   7  15       32.66       25.13     25.31 o 
  -8   7  15      233.98      280.98     30.80 o 
  -7   7  15     3296.53     3376.65     82.81 o 
  -6   7  15     1023.69     1043.92     52.63 o 
  -5   7  15       17.87       29.57     20.49 o 
  -4   7  15     1332.03     1432.34     59.57 o 
  -3   7  15     2704.57     2739.82    174.16 o 
  -2   7  15     1401.53     1420.97    116.20 o 
  -1   7  15       17.61       14.62     17.98 o 
   0   7  15      277.30      304.70     45.13 o 
   1   7  15     1256.24     1376.97    120.94 o 
   2   7  15      229.38      162.25     39.33 o 
 -10   8  15        0.87       -5.50     19.02 o 
  -9   8  15     3156.15     3288.60     85.05 o 
  -8   8  15       42.45       59.34     22.53 o 
  -7   8  15        2.09      -13.24     22.14 o 
  -6   8  15       19.64       18.03     24.05 o 
  -5   8  15     2463.48     2539.05    117.20 o 
  -4   8  15      476.12      427.27     62.39 o 
  -3   8  15      166.92      159.11     35.77 o 
  -2   8  15      471.29      492.82     50.01 o 
  -1   8  15     2021.59     1866.17     80.85 o 
   0   8  15      175.37      200.03     50.67 o 
   1   8  15      137.02       96.34     42.10 o 
   2   8  15        2.01        9.29     18.88 o 
  -9   9  15       21.25       19.30     24.67 o 
  -8   9  15      102.95      107.59     30.10 o 
  -7   9  15     3704.00     4109.81    193.06 o 
  -6   9  15       20.37        1.76     33.32 o 
  -5   9  15        5.78       27.69     34.49 o 
  -4   9  15      376.60      371.36     46.49 o 
  -3   9  15     4918.19     4760.34    198.40 o 
  -2   9  15       21.76       -7.91     25.34 o 
  -1   9  15       11.32        1.53     24.01 o 
   0   9  15      112.13       23.72     34.61 o 
   1   9  15     2499.18     2838.95    111.61 o 
  -8  10  15      480.58      450.65     47.47 o 
  -7  10  15       41.13       24.58     26.00 o 
  -6  10  15      998.08      998.20     64.41 o 
  -5  10  15      897.34      942.78    139.89 o 
  -4  10  15      632.49      633.99     58.86 o 
  -3  10  15        0.70        2.70     41.81 o 
  -2  10  15      145.35      105.28     46.49 o 
  -1  10  15     1454.02     1443.31     75.05 o 
   0  10  15      556.72      536.15    102.74 o 
  -7  11  15     1127.69     1222.45     97.34 o 
  -6  11  15      878.61      972.66     64.29 o 
  -5  11  15        8.19       -5.24     27.34 o 
  -4  11  15     1697.97     1753.97     84.34 o 
  -3  11  15      721.63      669.29     61.75 o 
  -2  11  15     1183.73     1250.30     81.02 o 
  -1  11  15        2.34       -0.53     26.21 o 
 -10   0  16     1758.04     1628.87    117.15 o 
  -8   0  16     1396.60     1426.57    107.04 o 
  -6   0  16     2552.83     2429.04    137.35 o 
  -4   0  16     4278.87     4293.10    180.66 o 
  -2   0  16      367.48      435.28     63.41 o 
   2   0  16      370.44      323.53     46.72 o 
 -10   1  16     1171.97     1407.68     88.90 o 
  -9   1  16        1.38      -19.36     20.76 o 
  -8   1  16      953.80      980.30     71.71 o 
  -7   1  16      700.80      623.62    112.73 o 
  -6   1  16     2007.84     2196.76    146.50 o 
  -5   1  16      258.13      304.07     42.05 o 
  -4   1  16      363.12      352.60     67.57 o 
  -3   1  16      127.22       83.31     27.34 o 
  -2   1  16     2177.10     2262.26     87.35 o 
  -1   1  16        5.91       -6.51     15.62 o 
   0   1  16      709.91      848.83     62.46 o 
   1   1  16      502.03      571.47     61.73 o 
   2   1  16     1405.55     1641.37     79.97 o 
 -10   2  16     1259.07     1266.65     83.52 o 
  -9   2  16     1651.28     1805.46     86.36 o 
  -8   2  16      348.95      449.47     73.04 o 
  -7   2  16       33.47       49.79     28.23 o 
  -6   2  16     1150.24     1171.21     77.06 o 
  -5   2  16     3277.36     3467.45    204.45 o 
  -4   2  16     1727.76     1802.49     81.45 o 
  -3   2  16      288.07      293.41     28.47 o 
  -2   2  16       41.31       67.67     19.47 o 
  -1   2  16     1665.84     1735.49     53.32 o 
   0   2  16     1273.34     1418.99     72.45 o 
   1   2  16       91.44       92.76     41.68 o 
   2   2  16      140.44      177.50     39.33 o 
 -10   3  16       47.68       88.68     32.31 o 
  -9   3  16        4.40       17.86     41.61 o 
  -8   3  16      505.64      641.78     83.24 o 
  -7   3  16     3192.55     3286.41    114.55 o 
  -6   3  16        2.47       21.98     25.80 o 
  -5   3  16        3.11       10.79     28.08 o 
  -4   3  16       26.80       24.91     20.15 o 
  -3   3  16     1800.20     1841.28     56.12 o 
  -2   3  16      191.56      212.07     26.05 o 
  -1   3  16      622.41      585.57     37.44 o 
   0   3  16       82.50       82.70     31.23 o 
   1   3  16     1507.50     1615.45     79.86 o 
   2   3  16        1.34       30.01     29.87 o 
 -10   4  16       33.52       59.20     31.11 o 
  -9   4  16     2592.89     2719.87    136.96 o 
  -8   4  16        4.19       -7.43     23.44 o 
  -7   4  16        6.93      -15.06     29.45 o 
  -6   4  16       49.62       85.52     24.10 o 
  -5   4  16     2806.88     2942.83    114.36 o 
  -4   4  16      276.38      275.31     35.18 o 
  -3   4  16      116.77       93.97     24.90 o 
  -2   4  16       35.32       34.45     17.88 o 
  -1   4  16     1390.11     1494.01     51.75 o 
   0   4  16      370.89      357.18     47.08 o 
   1   4  16      490.19      543.29     56.32 o 
   2   4  16       11.91        2.06     42.93 o 
  -9   5  16       47.78        0.03     26.03 o 
  -8   5  16       83.20      103.33     35.04 o 
  -7   5  16     2538.11     2604.12     81.47 o 
  -6   5  16      138.78      102.99     25.23 o 
  -5   5  16        2.60       32.16     20.70 o 
  -4   5  16      365.93      423.36     60.30 o 
  -3   5  16     1743.18     1801.07     95.81 o 
  -2   5  16      533.51      533.76     45.26 o 
  -1   5  16      207.57      227.63     33.08 o 
   0   5  16       17.48       39.26     29.07 o 
   1   5  16     1889.08     2173.90    106.94 o 
  -9   6  16     2489.07     2598.04     75.12 o 
  -8   6  16      730.89      743.44     46.52 o 
  -7   6  16        0.84       12.61     22.77 o 
  -6   6  16      233.37      237.48     32.74 o 
  -5   6  16      210.19      174.23     29.34 o 
  -4   6  16      326.95      352.58     45.00 o 
  -3   6  16        0.88        8.67     19.98 o 
  -2   6  16       83.75       82.89     21.80 o 
  -1   6  16     1900.67     1942.48     70.47 o 
   0   6  16      234.57      289.39     46.25 o 
   1   6  16     1003.27      976.94     74.03 o 
  -8   7  16      886.13      847.19     50.60 o 
  -7   7  16     1485.11     1556.35     62.06 o 
  -6   7  16     1836.63     1809.50    116.00 o 
  -5   7  16       73.27       93.95     26.16 o 
  -4   7  16     1316.82     1371.60     89.96 o 
  -3   7  16      522.24      525.24     43.99 o 
  -2   7  16     1894.43     1804.79     67.02 o 
  -1   7  16      108.64      101.26     28.53 o 
   0   7  16      444.90      441.82     54.00 o 
  -8   8  16     1855.25     1879.80     92.21 o 
  -7   8  16       30.84        9.91     21.94 o 
  -6   8  16      521.27      508.27     45.27 o 
  -5   8  16      133.02      142.16     37.19 o 
  -4   8  16      908.25      958.07     57.83 o 
  -3   8  16      271.66      255.26     34.24 o 
  -2   8  16      581.39      604.27     47.73 o 
  -1   8  16       75.35       60.40     25.21 o 
  -6   9  16     1756.38     1862.45     89.94 o 
  -5   9  16      178.45      168.14     37.63 o 
  -4   9  16      289.14      258.48     44.12 o 
  -3   9  16      451.65      371.23     47.96 o 
  -2   9  16     2754.57     2914.97    106.74 o 
  -9   0  17     1370.19     1357.10    125.96 o 
  -7   0  17      231.03      224.60     57.83 o 
  -5   0  17     4089.87     3751.05    174.58 o 
  -3   0  17     2352.36     2379.51    134.94 o 
  -8   1  17       30.29       -0.12     25.53 o 
  -7   1  17     2766.99     2998.38    112.70 o 
  -6   1  17       62.55       86.72     33.29 o 
  -5   1  17       32.03      -10.20     50.64 o 
  -4   1  17       79.99       90.80     49.82 o 
  -3   1  17      671.20      796.73     97.97 o 
  -2   1  17      746.36      720.38     60.00 o 
  -8   2  17      949.78      885.12     81.83 o 
  -7   2  17       27.50       52.57     29.32 o 
  -6   2  17      220.52      217.94     40.43 o 
  -5   2  17     1915.36     2113.15     92.26 o 
  -4   2  17     1314.32     1382.90     74.31 o 
  -3   2  17      494.38      480.27    105.81 o 
  -2   2  17      155.55      128.92     41.89 o 
   0   2  17      841.83      933.59     68.32 o 
  -8   3  17      521.71      547.81    100.99 o 
  -7   3  17      624.30      820.14     68.30 o 
  -6   3  17     1569.35     1819.50    202.27 o 
  -5   3  17        2.78       48.95     29.15 o 
  -4   3  17      339.43      335.10     46.81 o 
  -3   3  17      106.43       87.10     25.90 o 
  -2   3  17     2231.81     2221.37    107.24 o 
  -1   3  17      238.01      313.34     49.67 o 
  -8   4  17     2462.61     2769.07    116.47 o 
  -7   4  17       12.31      -22.02     25.09 o 
  -6   4  17      671.93      713.86     63.93 o 
  -5   4  17      108.71      157.64     51.87 o 
  -4   4  17     3178.49     3398.44    141.87 o 
  -3   4  17        0.25      -17.04     17.04 o 
  -2   4  17       80.24       52.89     21.14 o 
  -1   4  17       26.39       50.51     54.28 o 
  -7   5  17      135.86      124.06     36.70 o 
  -6   5  17     1801.94     1900.69     89.51 o 
  -5   5  17      100.98       98.10     26.81 o 
  -4   5  17      298.89      286.17     35.72 o 
  -3   5  17      264.74      262.48     29.93 o 
  -2   5  17     1323.55     1441.75     74.09 o 
  -6   6  17        8.35       43.98     24.03 o 
  -5   6  17     1126.70     1202.34     77.46 o 
  -4   6  17      333.35      331.44     37.56 o 
  -3   6  17      198.08      195.52     31.85 o 
                                                 
